# Supplementary material for: Acoustofluidic Interfaces for the Mechanobiological Secretome of MSCs
Source: Nat Commun. 2023 Nov 22;14:7639. doi: 10.1038/s41467-023-43239-6 (PMC10665559; doi:10.1038/s41467-023-43239-6)
Supplement: Supplementary file 4 — Source data [file 41467_2023_43239_MOESM4_ESM.zip]

Archive with 29 entries (22 files):
- Source data/
- Source data/Source data Fig.3.xlsx
- __MACOSX/
- __MACOSX/Source data/
- __MACOSX/Source data/._Source data Fig.3.xlsx
- Source data/.DS_Store
- __MACOSX/Source data/._.DS_Store
- Source data/Source data supplementary information.xlsx
- __MACOSX/Source data/._Source data supplementary information.xlsx
- Source data/Source data Fig.4.xlsx
- __MACOSX/Source data/._Source data Fig.4.xlsx
- Source data/Source date Fig.2.xlsx
- __MACOSX/Source data/._Source date Fig.2.xlsx
- Source data/Western blot original image /
- Source data/Western blot original image /N-cadherin (right half).tif
- __MACOSX/Source data/Western blot original image /
- __MACOSX/Source data/Western blot original image /._N-cadherin (right half).tif
- Source data/Western blot original image /GAPDH (right half).tif
- __MACOSX/Source data/Western blot original image /._GAPDH (right half).tif
- Source data/Western blot original image /GAPDH (right half)-darkened.tif
- __MACOSX/Source data/Western blot original image /._GAPDH (right half)-darkened.tif
- Source data/Source data Fig.1.xlsx
- __MACOSX/Source data/._Source data Fig.1.xlsx
- Source data/Flow cytometry/
- Source data/Flow cytometry/Flow cytometry in Figure 3.docx
- __MACOSX/Source data/Flow cytometry/
- __MACOSX/Source data/Flow cytometry/._Flow cytometry in Figure 3.docx
- Source data/Flow cytometry/Flow cytometry in Figure 4.docx
- __MACOSX/Source data/Flow cytometry/._Flow cytometry in Figure 4.docx
