# Supplementary material for: Acoustofluidic Interfaces for the Mechanobiological Secretome of MSCs
Source: Nat Commun. 2023 Nov 22;14:7639. doi: 10.1038/s41467-023-43239-6 (PMC10665559; doi:10.1038/s41467-023-43239-6)
Supplement: Supplementary file 4 — Source data [file 41467_2023_43239_MOESM4_ESM.zip › Source data/Source data Fig.3.xlsx]

## Sheet: Sheet1
Figure 3
Figure 3b
	60 min	Control	Control + nAb	3D Microplate + nAb	10 min + nAb	30 min + nAb	60 min + nAb
ENA-78	72855.8	28928.7	27268.9	21044.2	24196.7	40929.2	18666.7
GCSF	45611.1	19681	11932.6	9471.58	5708.46	1928.46	1770.09
GM-CSF	34277.5	4206.7	133.999	831.136	1413.93	1918.18	705.929
GRO	133105	58530.8	47445.8	34026	28981.3	34986.3	33694.9
GRO-α	74228.1	36179.9	28850.1	31849	12187.7	21535	7937.31
I-309	75697.6	27889.5	47626.7	20272.1	18163.3	29214.6	60892.5
IL-1α	29016	12110.7	12016.4	8374.65	22818.5	22912	26045.6
IL-1β	88817.4	31680.5	29520.1	11880.6	36831.9	43032.4	38348.5
IL-2	106823	49154.3	23774.8	16778.8	43447.2	45673.3	52017.5
IL-3	131462	34648.9	45338.7	25845.4	54156.3	56857	44561.3
IL-4	133514	37629	34233.5	23339.3	40496.9	36089.3	23857.6
IL-5	41215.3	14253.6	3477.28	1906.97	12109.4	10080.7	5868.69
IL-6	121564	83530.9	42276.8	46307.4	45638.7	37486.8	43230.3
IL-7	83108.4	20676.3	499.148	8547.62	11422	1205.72	6732.67
IL-8	282663	170036	138318	136260	108546	94737.7	249706
IL-10	158500	16083.2	20662.7	30756.3	19436	9758.76	20018.9
IL-12	53376.6	34622.6	36675.6	16622.7	28065.9	48132.7	46752.9
IL-13	34366.2	15802.2	1035.15	5172.45	2941.85	9200.43	19379.7
IL-15	93779.1	45761.4	36524.9	23786.5	48572.1	77563.1	53324
IFN-γ	102693	53217.5	29248.7	26512	27276.4	46344.7	35436.9
MCP-1	100290	61850.5	42521.4	45117.6	68792.4	83129.3	137091
MCP-2	76356.4	32371.4	28082.9	13294	32159.6	33359.3	21964.6
MCP-3	105108	24909.4	28974	17740.8	22362.5	29735.3	17472.6
MCSF	224863	61194.7	91997.3	56386.5	74703.4	91483.7	68074.7
MDC	206588	71546.1	94714.1	61774.1	75414.6	83759.5	70529.7
MIG	77758.3	50304.7	21527	41008.3	20783.5	22048.8	20563.3
MIP-1b	218491	130519	117541	79962.1	62020.5	70445.3	77455.5
MIP-1δ	53803.1	36171.2	25694.4	22158	18207.5	29721.6	67512.8
RANTES	163174	107951	75790.1	62411.2	78834.5	145039	147279
SCF	62814.3	37620.2	23681	40202.5	33878.1	50640.1	48965.5
SDF-1	136753	64520.3	46842.8	51990.3	69942.6	72151.1	72292.8
TARC	96705.4	39725.1	3835.73	44058.7	56368.2	110696	85136.5
TGF-β1	35569.6	11618.9	2428.74	13066.1	2019.65	14451.5	3954.61
TNF-α	113123	15755.4	25245.5	28786	28763.5	15873	22586.2
TNF-β	93002.1	24227.3	64996.4	46843.2	22229.8	54661.4	42773.7
EGF	132539	69151.4	48665.2	59588.7	38142	62546.5	47666
IGF-I	159602	72772.7	81766.4	91458.7	55092.1	77138.4	73915.3
Angiogenin	88057.4	59122.1	48095.7	29764.8	28096.5	28084.3	23028.7
Oncostatin M	112388	79675.5	56916.2	49218.5	78293.5	100537	73687.1
Thrombopoietin	60893	39991.4	15128.5	22018.8	27963.8	49102.1	30730.7
VEGF	108951	69792.6	74754.9	68697.4	57903	84831.7	82470.8
PDGF-BB	77935.6	32939.3	27654.1	38050.9	48963.4	74494	54363.6
Leptin	88762.6	38469.2	59257.9	37063.6	42913	80430.1	72756.4
BDNF	227350	140829	118047	92796.1	96720.5	159655	137797
BLC	73459.6	43554.1	23470	24520.6	41351	81084.4	34214.7
Ck β 8-1	67590.1	36256.1	26394.5	32190.7	42736	54719.6	19706.3
Eotaxin	164521	47866.2	78560.5	59824.9	67410.8	74247.4	49878.6
Eotaxin-2	162495	70723.5	50802.5	43257.1	53829.6	66358.9	38366
Eotaxin-3	73974.8	43943.5	28414.6	20453.5	29039.1	30828	19766
FGF-4	43727.8	16724.3	12297.8	15095.5	18646.5	16218.9	30783.4
FGF-6	50243.4	20292.9	14019.7	22862.6	20480.7	20373.9	15474.2
FGF-7	25578.8	11203.2	7343.17	15479.4	12687.9	13249.2	13988.6
FGF-9	124343	34941.7	28320.8	42738.1	38284.9	57973.7	56534
Flt-3 Ligand	41983.9	26900	5973.02	25178.8	14409.8	43265.3	27102.8
Fractalkine	68941.4	31654.2	18284.2	27351.6	28314.3	60196.7	38678.6
GCP-2	65436.5	18656.4	7815.51	23090.4	21954.2	38511	40641.8
GDNF	113098	51522.5	48407.3	53981.7	62377.9	81437.2	57963.4
HGF	78446.6	40617.9	61442.1	51952.3	47986.8	47046.9	47139.2
IGFBP-1	124089	61024.9	23838.5	31203.5	22832.1	37469.7	18803.7
IGFBP-2	238878	143847	115491	102082	83367.3	127984	95282.9
IGFBP-3	103327	64573	52661.8	47484.5	47122.4	99543.5	69395.3
IGFBP-4	43972.7	37807.6	6770.32	26423.4	31965.7	49543.9	25097.4
IL-16	34644.9	20219.7	2006.64	26469.8	27712	38716.5	31053.9
IP-10	69283.4	45574	18428.3	33886.7	44355.8	85660.6	62926
LIF	201478	133414	118311	116857	79297.3	162922	115885
LIGHT	48714.8	31973.2	14820.3	23896.2	32928.7	59128	41168.7
MCP-4	63523.7	32061.1	26860.2	24335	9774.99	21833	18754.5
MIF	76428.1	30436.4	13198.9	31802.6	45131.7	65492.3	38917.4
MIP-3α	52109.8	16850.2	15949.3	28832.4	20470.5	26532.6	13131.7
NAP-2	137509	89084.2	70356.4	55331.7	63381.7	61303.1	65212.4
NT-3	199519	116851	122077	88172.2	93120.1	138414	97383.1
NT-4	51256.8	33281.8	25423	35857	39949	65369	53331
Osteopontin	113740	72108.1	57800.6	56108	66822.1	115040	86671.2
Osteoprotegerin	34370.4	18325.6	4244.43	19424.1	24877.3	46474.9	42682.4
PARC	44268.3	19356.1	9658.01	19554.9	25251.6	39918.8	38366
PIGF	33656.8	22239.6	6555.92	14281.2	22699.4	33208.6	27057.1
TGF-β2	14063.6	6252.96	877.696	4459.45	9621.85	10317.1	4260.16
TGF-β3	53034.6	34511.3	18622.6	11927	39431.7	53859.9	44203.1
TIMP-2	154362	100428	61465.5	60487.3	180916	218820	332489
Figure 3c
Control + nAb	3D Microplate + nAb	10 min + nAb	30 min + nAb	60 min + nAb
0.934177	2.14659	0.898735	1.15292	1.32
1.96158	0.993758	1.26079	1.23246	0.928566
1.04446	1.91038	0.953043	1.2294	1.00451
1.04446	1.4979	1.37242	1.0948	1.22652
Figure 3d
Control + nAb	3D Microplate + nAb	10 min + nAb	30 min + nAb
3.57268	4.0703	3.71406	4.23358
3.79458	5.95719	4.17543	3.53189
2.68506	2.45296	3.25269	3.76578
4.23839	2.99207	4.63681	4.93528
Figure 3e
Control + nAb	3D Microplate + nAb	10 min + nAb	30 min + nAb	60 min + nAb
1550.27	1867.64	1709.61	1758.68	1615.02
1788.33	1956.91	1762.76	1854.67	1906.09
1887.39	1795.83	1701.31	1955.72	1742.06
1924.13	1793.88	1945.47	1970.88	1939.86
Figure 3f
Control + nAb	3D Microplate + nAb	10 min + nAb	30 min + nAb	60 min + nAb
1442.74	452.207	835.456	695.524	1098.34
579.972	1189.71	1350.35	1722.81	1902.39
915.493	723.92	1300.52	1099.7	1548.61
1123.2	1442.02	752.409	880.773	1017.93
Figure 3g
Control + nAb	3D microplate + nAb	10 min + nAb	30 min + nAb	60 min + nAb
340.251	526.685	324.753	412.968	362.091
404.328	433.619	317.513	405.627	370.504
429.402	318.556	524.593	332.213	339.659
461.44	496.227	394.263	345.427	458.832
Figure 3h
Control + nAb	3D microplate + nAb	10 min + nAb	30 min + nAb	60 min + nAb
1.98969	10.8052	14.033	26.3596	27.4872
20.4042	10.8052	16.4259	9.37593	8.95297
11.197	44.3584	52.3195	6.9497	34.4376
15.8006	27.5818	21.2117	36.0645	55.2886
Figure 3i
Control + nAb	3D microplate + nAb	10 min + nAb	30 min + nAb	60 min + nAb
2.42265	2.31772	3.13983	3.37605	2.7893
3.05185	2.80171	2.82918	2.92108	3.00653
2.83769	2.74121	3.20887	3.13106	3.24046
2.47246	2.96304	3.46774	3.37605	3.27388
Figure 3j
Control + nAb	3D Microplate + nAb	10 min + nAb	30 min + nAb	60 min + nAb
18.6172	0.432023	5.11578	7.5931	4.95303
9.48642	22.6149	14.6079	58.1207	9.5481
66.5537	58.6622	28.8461	7.5931	11.8456
7.20373	28.1607	0.369727	12.4053	39.416
DNA content in Figure 3
Control + nAb	208.631
3D Microplate + nAb	171.75
10 min + nAb	200.689
30 min + nAb	197.932
60 min + nAb	207.283
