# Supplementary material for: Acoustofluidic Interfaces for the Mechanobiological Secretome of MSCs
Source: Nat Commun. 2023 Nov 22;14:7639. doi: 10.1038/s41467-023-43239-6 (PMC10665559; doi:10.1038/s41467-023-43239-6)
Supplement: Supplementary file 4 — Source data [file 41467_2023_43239_MOESM4_ESM.zip › Source data/Source data supplementary information.xlsx]

## Sheet: Sheet1
Supplementary information
Supplementary Fig.2
Control	60 min	Control + nAb	3D Microplate + nAb	10 min + nAb	30 min + nAb	60 min + nAb
248.462	248.135	207.198	176.547	192.55	196.753	197.191
244.071	241.714	203.184	182.376	196.988	185.579	205.902
222.232	253.256	212.558	164.409	201.44	211.482	211.548
232.504	236.079	211.584	163.669	211.778	197.916	214.491
Supplementary Fig.5
Control			3D Microplate			10 min			30 min			60 min
Mean	SD		Mean	SD		Mean	SD		Mean	SD		Mean	SD
1	0.12		4.77	0.77		5.57	1.2		7.18	1.48		8.07	2.29
Supplementary Fig.6
Control	3D Microplate	10 min	30 min	60 min
3.58069	6.28449	7.63639	8.58272	9.79943
10.7458	10.881	9.66424	9.66424	7.5012
5.87892	6.28449	11.1513	7.36601	10.7458
9.25867	7.23082	11.1513	6.82525	7.5012
Supplementary Fig.7
	Control				3D Microplate				10 min				30 min				60 min
0 day	0.993018	0.990738	1.00242	1.01382	0.857373	1.09216	0.952782	0.992427	1.03923	1.0094	1.01149	1.04931	1.02372	1.02984	1.01131	1.05075	1.03424	1.01811	1.01768	1.043
4 days	0.998657	0.940729	1.00745	1.05316	1.0051	1.05514	1.03957	0.924693	1.03644	1.01679	1.03441	1.03861	1.02998	1.04132	1.011	1.06176	1.00866	1.02477	1.0126	0.999608
Supplementary Fig.8
Control	Control + IFN-γ	60 min	60 min + IFN-γ
273.809	235.1	279.363	227.394
242.582	264.103	254.026	268.719
283.443	247.834	226.715	266.664
252.802	268.255	259.462	266.281
Supplementary Fig.9
	LPS pretreatment				Control				Control + IFN-γ				60 min				60 min + IFN-γ
1 day	2.998	3.011	2.954	3.221	3.011	3.103	3.251	3.033	2.971	3.321	3.155	3.003	3.377	3.126	3.065	3.023	3.544	3.422	3.359	3.747
2 days	5.038	4.812	4.996	5.112	5.916	5.478	5.632	6.05	5.474	6.22	5.919	6.084	5.774	6.212	5.829	6.084	6.368	6.246	5.974	6.135
Supplementary Fig.10
	LPS pretreatment				Control				Control + IFN-γ				60 min				60 min + IFN-γ
1 day	0.494429	0.380928	0.453893	0.437678	0.275534	0.218784	0.332285	0.299856	0.223755	0.199434	0.126469	0.158898	0.170141	0.137712	0.0647472	0.105283	0.0323184	0.0890688	0.05664	0.0323184
2 days	0.997075	1.04572	1.16733	1.07004	0.745752	0.486322	0.348499	0.534965	0.534965	0.356606	0.445786	0.413357	0.178248	0.186355	0.267427	0.178248	0.137712	0.153926	0.11339	0.137712
