# Supplementary material for: Acoustofluidic Interfaces for the Mechanobiological Secretome of MSCs
Source: Nat Commun. 2023 Nov 22;14:7639. doi: 10.1038/s41467-023-43239-6 (PMC10665559; doi:10.1038/s41467-023-43239-6)
Supplement: Supplementary file 4 — Source data [file 41467_2023_43239_MOESM4_ESM.zip › Source data/Source data Fig.4.xlsx]

## Sheet: Sheet1
Figure 4
Figure 4a
	Control	Control + IFN-γ	60 min	60 min + IFN-γ
EOTAXIN	13876.6	4765.29	17442.8	11158.4
EOTAXIN-2	15863.3	12951.2	19673.4	14324.4
IFN-γ	6793.41	5657.36	22511	12798.8
IL-1β	12265.2	6021.64	40752.7	26906.8
IL-2	14750.2	8337.7	31615.2	17084.2
IL-3	9484.74	8971.05	11304.6	7805.85
IL-6sR	17099.3	8981.4	22019.2	10760
IL-7	4404.78	2128.41	7543.29	2768.23
IL-12 p70	3792.17	1244.62	8531.25	3530.09
IL-17	16171.7	8546.75	22322.7	9920.4
IP-10	17705.4	13272	31322.8	13269.1
MIGMI	19985.5	18051.1	20975.9	17422.4
MIG	8205.58	4266.48	23288.5	18662.4
MIP-1β	8997.47	7042.06	18348.8	8575.48
MIP-1δ	12953.3	10413.7	31978.5	11242
TNF-α	4514.8	716.829	15697.2	3407.65
GCSF	4189.08	4742.52	25490.4	25097.4
GM-CSF	2916.39	3039.11	10436.3	10548.2
ICAM-1	8155.97	8194.89	21833.2	21282.3
I-309	4003.52	4051.22	23862.2	23315.2
IL-1α	4085.53	4134.01	16663	17816.9
IL-12 p40	14450.4	15708.1	14339.3	15735.4
IL-15	4754.23	4556.49	16078.2	16081.4
MCP-1	8889.38	9699.61	20634.8	23288
MCP-2	4767.18	4223.02	15759.3	16081.4
IL-4	14795.5	30856.7	48075.9	59709.6
IL-10	4100.63	7261.43	15754.8	19055
IL-11	7092.52	9976.96	11577.1	16005.6
IL-13	7083.89	18407.1	20300.3	27421.9
IL-16	5474.7	14207.6	17039.6	25950.6
TGF-β1	4271.04	10349.5	22229.7	28420.8
PDGF-BB	6152.03	5978.17	15889.9	16118.3
TIMP-2	7243.52	7700.22	16968.7	17434.1
Figure 4b
Control	Control + IFN-γ	60 min	60 min + IFN-γ
0.94539	1.59085	2.91685	3.70665
0.736008	1.83179	3.08789	3.78667
0.696893	1.52167	3.33494	4.12089
1.04663	1.42387	3.31356	3.86199
Figure 4c
Control	Control + IFN-γ	60 min	60 min + IFN-γ
1345.58	1626.2	2094.09	2808.14
1293.64	1708.93	2506.03	3025.81
1501.38	1841.57	2234.02	2871.62
1364.58	1758.84	2334.72	3033.58
Figure 4d
Control	Control + IFN-γ	60 min	60 min + IFN-γ
1763.12	1234.87	2846.46	1654.4
2081.17	1127.93	3496.36	1518.84
1639.43	1484.48	2677.71	1733.48
1696.86	1424.94	2885.22	1432.99
Figure 4e
Control	Control + IFN-γ	60 min	60 min + IFN-γ
1.20994	0.667671	2.4042	1.25112
1.43368	0.599443	2.26832	1.03571
1.09148	0.913294	2.18679	0.928004
1.38104	0.913294	2.59444	1.1838
Figure 4f
Control	Control + IFN-γ	60 min	60 min + IFN-γ
2.65647	3.11897	12.1875	15.3143
1.24907	6.2197	7.28341	18.0136
2.1287	4.57814	9.82625	16.9339
2.48055	4.94293	9.82625	14.2345
Figure 4g
Control	Control + IFN-γ	60 min	60 min + IFN-γ
70.2166	534.471	1329.11	1984.91
500.667	442.137	991.967	2151.93
174.118	242.079	1221.84	2045.64
337.393	796.085	1543.65	2318.94
Figure 4h
Control	Control + IFN-γ	60 min	60 min + IFN-γ
43.5494	103.803	254.092	324.549
8.87689	39.4752	244.672	360.016
67.2727	128.399	269.164	363.749
69.0975	135.966	218.295	333.882
Figure 4i
Control	Control + IFN-γ	60 min	60 min + IFN-γ
43.7149	4.04486	330.998	24.3536
61.812	15.3025	321.656	31.7583
36.4761	20.9313	344.077	42.8653
45.5246	30.3126	359.024	26.2048
Figure 4m
B cell activation	Control	Control + IFN-γ	60 min	60 min + IFN-γ
9.12276	10.5515	19.6	11.0277	15.7901
20.0763	16.7426	15.3139	21.9812	25.7912
11.9802	15.7901	11.504	13.8852	17.6951
14.3614	17.6951	13.4089	13.4089	12.9327
Figure 4n
B cell activation	Control	Control + IFN-γ	60 min	60 min + IFN-γ
33.551	69.5682	93.5797	108.947	121.913
37.873	65.7264	101.263	90.6984	128.637
36.9126	83.0147	98.8623	112.789	124.795
44.5963	79.6531	111.828	109.908	138.241
DNA content used in Figure 4
Control	263.159
Control + IFN-γ	253.823
60 min	254.892
60 min + IFN-γ	257.264
