# Supplementary material for: Acoustofluidic Interfaces for the Mechanobiological Secretome of MSCs
Source: Nat Commun. 2023 Nov 22;14:7639. doi: 10.1038/s41467-023-43239-6 (PMC10665559; doi:10.1038/s41467-023-43239-6)
Supplement: Supplementary file 4 — Source data [file 41467_2023_43239_MOESM4_ESM.zip › Source data/Source date Fig.2.xlsx]

## Sheet: Sheet1
Figure2
Figure 2b
Control	3D Microplate	10 min	30 min	60 min
8818.49	24880.9	19223.7	32077.7	40388.1
19648.4	27989.5	27490.7	57507.6	71635.8
1708.01	6816.6	7465.18	8331.38	11773.4
7609.16	34324	28389	39339.2	37965.2
14649	30245.2	21553.1	30566.2	29840
21447.8	38674.8	31175.1	35990	49167.6
2065.4	19535.1	25536.9	34229.5	33730.1
8141.1	13898.9	15402.3	35183.9	46308.5
3669.52	2441.12	5379.39	41894	61357.4
10115.1	4801.9	33489.3	42012.6	14775.3
8215.9	31833.4	28495.6	37774.3	38222.9
7434.62	7354.26	18421.9	31141.2	68451.5
56904.6	83443.1	137438	125409	167227
143074	235763	200773	272345	477464
30914.6	36338.7	32083.5	37442.3	75803.5
14765.4	33415.5	49211.3	52943.3	39420.5
1703.85	12156.2	13793.6	16778.4	53846.8
16764.3	33909.9	31880.5	55189.9	81656.5
29987.8	62591.6	55844.2	94615	106048
24269.5	14424.2	49576.7	50987.1	49762.4
664.919	3380.49	3156.59	13126.9	16777.8
46261.7	68030	68039.2	65486.3	97629.3
21705.4	33335.2	32352.5	49688.9	44290.1
926.731	8608.81	8195.96	37211.1	40027.2
27436.2	60960	53682.3	56298.3	65243.5
7650.72	34892.6	65085.6	22960.9	59632.4
24232.1	62789.3	79158.3	93654.7	118357
8963.94	22538.6	32286.5	42243.8	48747.2
20371.5	44514.9	35392.3	57572.8	66096.1
10505.7	23756.1	36310.9	55308.4	64200.6
810.37	2929.34	1578.29	4810.33	6911.77
519.468	23898.3	22948.7	41117.5	40887.7
930.886	15116.4	12357.4	19671.1	20806.7
9890.67	37543.8	23872.3	38272.2	39844.8
62872.2	86187	61441.8	94958.8	85534.7
27781.1	26364.1	20198.1	55533.7	97284.3
35062	43155.3	49160.5	51336.8	49326.2
1708.01	18082.8	44709.9	16784.3	48691.7
76902	124825	167228	165599	220713
12832.9	24398.8	39797.4	44603	80062.4
8988.87	17124.9	40325.1	51609.5	47859
46581.7	133817	84953.8	119019	163035
440.509	18935.7	19457.2	18918.3	20588.6
2119.43	16710.9	17746.9	24531.8	24835.6
19885.2	36443.8	49708.6	31959.2	46887.4
17366.8	42988.4	44075.5	45083.1	46550.4
11137.4	22674.6	26541.7	25610.6	27448.8
17146.6	22439.8	32469.2	34241.4	45915.9
8486.03	23787	26237.2	30038.6	38873.3
623.361	1687.15	10083.8	12397.8	23039.2
19648.4	46807.7	49546.2	63447.1	79162.2
7343.2	3708.03	24648.8	26339.7	25969.7
8556.67	4987.3	24552.4	31787.3	30050.2
8523.43	18843	15057.2	19837	19763.8
17233.9	22322.3	21614	36055.2	42537.3
23820.7	25325.9	24461	41627.3	43128.2
20213.5	28619.8	22710.2	33945	35066.4
63599.5	83047.5	72652.2	79434.1	125023
27141.2	38588.2	42608.8	45308.4	50833.1
12126.5	20233.5	28561.5	21247.8	26937.3
14158.6	15530.5	19376	18621.9	18724.8
25079.9	25152.8	42324.7	48930.2	64153
46191.1	66849.6	76326.5	77727	159915
9113.54	14992.8	25146.1	51384.3	52109.9
9795.09	18472.2	21218.2	23126.9	53969.7
14345.6	23403.9	16554.3	32172.6	36236.2
16934.7	28694	22451.4	25966.3	31204.1
17691	29614.8	32337.3	32291.1	36200.6
60000.6	126407	106867	67240.9	137676
11432.4	40491.7	42380.5	42018.5	39813.1
40352.3	64297.3	63583.4	42095.6	65842.3
69226.4	116383	115358	119245	371479
17046.9	41307.5	39665.4	39558.5	38345.9
14158.6	29324.3	40589	44555.6	45051.4
5776.48	988.808	15996.1	18041	19379.1
31621	28860.8	37280.2	47074.8	46633.6
77774.7	133180	186761	186168	171934
74171.7	96748.7	117413	81882.3	160430
Figure 2c
Control	3D Microplate	10 min	30 min	60 min
1.2695	2.71815	3.10068	3.61667	3.84143
1.17899	2.92186	3.39322	3.39291	4.07194
0.938473	2.62185	3.52354	3.37185	3.63494
1.19451	2.93297	3.59269	3.18758	3.87745
Figure 2d
Control	3D Microplate	10 min	30 min	60 min
2.98585	6.25853	7.34078	9.68138	9.74839
3.38133	7.3913	7.74747	12.0967	8.2797
4.37002	8.24087	10.5943	17.1286	6.26026
5.55646	5.97534	8.15416	15.256	9.93197
Figure 2e
Control	3D Microplate	10 min	30 min	60 min
1667.6	2300.58	1829.09	2020.6	2191.97
1622.04	2349.52	2110.19	2422.03	2400.81
1834.18	1917.25	1559.69	2191.61	2250.13
1589.3	1892.78	1755.88	1959.74	2306.96
Figure 2f
Control	3D Microplate	10 min	30 min	60 min
145.657	782.044	733.113	1201.15	1281.45
345.86	614.79	441.45	946.418	971.661
412.594	734.257	424.293	1014.35	1018.13
479.328	519.217	630.173	1099.26	940.682
Figure 2g
Control	3D Microplate	10 min	30 min	60 min
1641.62	1741.3	1286.08	1404.39	2568.23
1744.65	1567.08	1367.77	1515.58	1756.91
1708.65	1577.75	1130.35	1314.68	2487.56
1799.26	1575.97	1309.06	1687.41	2824.07
Figure 2h
Control	3D Microplate	10 min	30 min	60 min
7.92641	67.165	12.3698	10.156	228.261
1.773	31.9146	14.4791	14.3317	224.452
34.5912	23.102	52.4464	20.5952	258.73
32.54	34.8521	1.82327	10.156	211.122
Figure 2i
Control	3D Microplate	10 min	30 min	60 min
1.52269	2.5197	2.41779	2.90517	2.32019
0.567022	2.5197	3.99995	3.26657	2.26525
1.78897	2.90106	2.96546	2.69435	2.7597
1.75938	2.6892	3.361	3.20633	2.86958
Figure 2j
Control	3D Microplate	10 min	30 min	60 min
2.35101	140.284	192.769	275.697	198.587
16.5897	166.502	144.658	335.741	323.228
16.5897	239.331	257.614	234.287	291.124
65.4079	236.417	155.117	254.992	249.577
Figure 2k
Control	3D Microplate	10 min	30 min	60 min
12813462678	31196381220	27056357272	30085148143	30375318586
14778193622	32052752469	28461882325	29650391667	32040806029
11532116410	31074042470	29164644852	30693807209	31485643548
17511732327	29605977471	27495583851	31215514980	27996050812
Figure 2l
Control	3D Microplate	10 min	30 min	60 min
15.0699	24.4677	32.4862	30.515	28.5811
16.2787	24.4677	25.8564	30.515	26.7106
16.6817	27.3531	24.1989	28.4642	22.9697
18.2934	22.6073	22.5414	24.3628	21.8474
Figure 2m
Control	3D Microplate	10 min	30 min	60 min
23.0215	23.3055	22.9276	30.9112	27.8771
17.5117	23.6114	20.2044	26.2593	22.3255
19.7327	23.489	18.4475	28.8678	24.9427
17.3836	21.8986	19.1503	25.6506	27.8374
Figure 20
	control				3D microplate					10 min					30 min					60 min
0.5	0	0			0	0				0	0				0	0				0	0
1.5	0	0			0	0				0	0				0	0				0	0
2.5	0	0			0	0				0	0				0	0				0	0
3.5	0	0			0	0				0	0				0	0				0	0
4.5	0	0			0	0				0	0				0	0				0	0
5.5	0	0			0	0				0	0				0	0				0	0
6.5	0	0			0	0				0	0				0	0				52774	52774
7.5	0	0			0	0				0	0				0	0				6094	6094
8.5	0	0			0	0				0	0				0	0				4	4
9.5	0	0			0	0				0	0				0	0				0	0
10.5	0	0			1	1				0	0				0	0				0	0
11.5	0	0			70	70				0	0				0	0				0	0
12.5	0	0			1085	1085				5	5				0	0				1	1
13.5	0	0			6708	6708				107	107				0	0				64	64
14.5	0	0			22696	22696				966	966				0	0				1545	1545
15.5	0	0			53132	53132				4108	4108				0	0				15207	15205
16.5	0	0			98613	98613				9897	9897				0	0				62512	62494
17.5	0	0			152439	152439				16065	16065				0	0				120755	120643
18.5	0	0			195212	195212				20581	20581				0	0				127755	127258
19.5	1	1			202247	202247				23782	23782				0	0				87734	85948
20.5	7	6			167110	167110				27391	27391				0	0				48489	43125
21.5	32	26			111147	111147				33392	33392				0	0				31861	20382
22.5	117	88			61653	61653				43967	43967				0	0				38139	28450
23.5	361	252			30179	30179				61755	61754				0	0				65765	60409
24.5	960	633			13964	13964				89490	89480				0	0				112567	109248
25.5	2240	1419			6561	6561				128356	128295				1	1				168890	166306
26.5	4638	2872			3344	3344				175260	174976				8	8				216465	213876
27.5	8612	5271			1951	1950				221167	220139				40	40				238082	234791
28.5	14490	8794			1356	1352				253624	250675				161	161				229256	224154
29.5	22360	13397			1152	1136				263368	256529				539	537				199794	190698
30.5	32081	18788			1213	1164				249841	236759				1517	1510				165791	148426
31.5	43460	24534			1583	1440				220634	199555				3610	3587				141742	109375
32.5	56609	30237			2496	2121				185990	156792				7264	7189				137786	86947
33.5	72948	35352			4539	3638				153641	118208				12380	12123				159131	102371
34.5	97489	38851			9036	7024				127159	88747				18063	17169				203666	154449
35.5	139570	45591			18864	14646				107110	68913				23386	20388				259116	218807
36.5	205191	75811			39917	31609				93006	56452				29429	20711				305759	270706
37.5	284418	127161			83026	67668				85119	48081				41645	24543				326834	291110
38.5	352971	170024			164428	137768				86405	40499				70266	51678				319126	274232
39.5	392360	180786			300276	256643				103961	33313				125653	110503				294405	228933
40.5	405451	158536			491501	423771				147032	44850				207770	196138				272149	172696
41.5	411303	126045			706693	606351				219499	90407				297150	287324				272432	125975
42.5	429106	124891			885166	742544				312191	151742				360693	349917				314247	111506
43.5	467012	172156			971821	776673				404562	205964				373849	357790				413797	148786
44.5	520615	240398			956479	699160				476659	235490				339439	311183				574547	241069
45.5	577593	306833			877140	550695				520900	237644				284195	234176				775062	367578
46.5	624106	358019			787118	390650				544312	225628				238845	159257				973201	484856
47.5	650056	386340			722441	265856				562009	218115				221719	120682				1130146	552356
48.5	651704	389935			693116	199208				588413	224508				235806	135525				1231314	563243
49.5	631468	371992			692105	182850				630926	242093				275512	173449				1283219	552074
50.5	595808	338726			706912	187036				687410	266183				335801	209584				1293657	561291
51.5	552611	297009			726489	190897				747554	294024				417802	247046				1259438	588170
52.5	509151	252680			743583	187640				797435	321105				525607	312978				1173614	593051
53.5	471040	209914			754741	177066				825241	340488				652823	424997				1040673	550710
54.5	442029	171470			759494	161943				825375	346538				769828	551960				881355	467324
55.5	424365	139246			759349	147218				799272	337914				832211	633526				723344	366170
56.5	419554	114328			756787	139686				753372	317482				813385	626751				588815	269741
57.5	429624	95899			754332	145554				695985	290313				730517	534883				488823	191963
58.5	459075	81719			753762	166013				634700	261547				634384	401715				425104	141023
59.5	516986	83655			755588	197064				575021	235060				574415	295726				394591	125043
60.5	616777	146651			758892	233490				520133	212999				572014	294507				392933	145077
61.5	768718	286551			761564	271000				471326	195903				617959	384777				415978	189698
62.5	962786	482299			760824	306268				428631	183127				686955	490191				459745	248951
63.5	1152713	682158			753829	336571				391410	173388				755057	570004				519692	317106
64.5	1265691	809764			738243	359664				358810	165270				809624	611074				589950	388847
65.5	1246399	807086			712678	373887				330055	157550				849483	615016				663036	457500
66.5	1100029	677955			677003	378369				304640	149336				879142	591674				730326	515153
67.5	888280	485101			632449	373144				282442	140064				902280	554683				783314	553894
68.5	683224	306012			581430	359090				263806	129450				917867	517548				815322	567590
69.5	527022	194809			527103	337737				249599	117524				920046	488522				823064	553505
70.5	425829	161496			472818	310995				241229	104971				901319	466235				807415	513112
71.5	366010	165110			421654	280876				240534	94246				857186	441710				773087	451774
72.5	330556	171516			376177	249277				249464	91502				789566	406430				727314	377440
73.5	306722	172530			338461	217862				269447	105312				706905	359128				678075	298934
74.5	287035	168311			310277	188153				300495	138215				620907	307198				632467	224616
75.5	267872	160166			293325	162025				340337	184625				541952	263366				595648	162217
76.5	247900	149305			289316	142771				384058	236213				475770	238188				570478	120352
77.5	227007	136811			299715	136005				424698	284194				422736	231236				557692	107803
78.5	205664	123679			325013	146911				454863	320421				379446	231800				556345	121807
79.5	184556	110800			363706	173777				468788	338971				341246	228933				564299	148497
80.5	164365	98896			411608	207602				463966	337529				304413	217179				578645	178041
81.5	145652	88461			462383	237600				441605	317727				267267	196163				596075	205524
82.5	128802	79729			509658	256432				405829	284237				230166	168545				613246	227757
83.5	114014	72684			549721	265400				362124	243129				194744	138188				627206	242216
84.5	101322	67123			582825	277409				315789	200221				162952	108892				635835	247223
85.5	90639	62742			611844	309464				270915	159960				136312	83706				638210	242555
86.5	81793	59225			639138	365296				230036	125010				115564	64735				634756	230083
87.5	74572	56304			664002	431942				194304	96399				100690	53057				627091	214231
88.5	68757	53777			682461	492380				163892	73960				91136	48300				617558	201773
89.5	64143	51508			689230	534196				138424	56850				86096	48542				608565	199817
90.5	60559	49413			680263	551431				117295	43994				84731	51528				601927	211581
91.5	57871	47441			654369	543731				99864	34399				86311	55802				598402	234094
92.5	55992	45566			613363	514637				85546	27296				90271	60716				597528	260961
93.5	54878	43782			561152	469710				73836	22157				96210	66075				597814	286002
94.5	54533	42106			502484	414944				64306	18624				103866	71869				597177	304701
95.5	55006	40591			441914	355710				56592	16404				113074	78146				593508	314361
96.5	56386	39350			383211	296261				50381	15191				123739	84957				585206	314015
97.5	58802	38592			329175	239677				45406	14662				135799	92325				571550	304365
98.5	62411	38649			281688	188074				41436	14533				149210	100227				552819	287690
99.5	67390	39977			241878	142979				38276	14593				163944	108577				530159	267591
100.5	73909	43075			210268	105868				35765	14714				180003	117201				505230	248420
101.5	82108	48348			186889	78965				33774	14825				197459	125822				479767	234191
102.5	92066	55973			171343	65565				32201	14891				216531	134031				455152	227112
103.5	103760	65886			162861	66670				30971	14898				237687	141281				432127	226599
104.5	117036	77820			160361	77358				30034	14843				261769	146920				410707	229778
105.5	131585	91354			162523	91830				29365	14727				290080	150335				390288	233049
106.5	146941	105945			167899	106936				28962	14560				324337	151331				369916	233406
107.5	162492	120947			175017	121215				28849	14360				366362	150847				348607	228990
108.5	177530	135650			182489	133848				29081	14168				417357	151776				325655	219112
109.5	191304	149330			189092	144230				29745	14066				476814	158557				300829	204085
110.5	203101	161300			193827	151861				30966	14218				541374	173647				274436	184983
111.5	212315	170981			195952	156343				32917	14905				604348	193191				247240	163377
112.5	218510	177945			194995	157424				35818	16542				656700	207587				220292	141070
113.5	221456	181952			190762	155029				39935	19605				689760	206462				194705	119841
114.5	221142	182958			183316	149285				45577	24514				698776	184199				171456	101222
115.5	217761	181105			172952	140515				53064	31584				685394	145248				151252	86294
116.5	211669	176684			160165	129217				62697	41037				657249	112939				134474	75504
117.5	203339	170099			145588	116026				74690	52999				624497	128207				121189	68572
118.5	193303	161811			129941	101654				89103	67452				595156	184175				111227	64635
119.5	182106	152297			113959	86831				105756	84160				571953	246573				104255	62631
120.5	170264	142011			98338	72248				124163	102596				552225	298596				99868	61675
121.5	158234	131357			83676	58500				143501	121901				530411	333019				97644	61199
122.5	146402	120672			70435	46056				162628	140915				501303	347086				97183	60919
123.5	135073	110220			58929	35244				180185	158258				462340	341268				98122	60733
124.5	124480	100195			49316	26261				194754	172500				414208	318692				100143	60628
125.5	114789	90724			41619	19220				205065	182360				360073	284264				102971	60607
126.5	106111	81880			35751	14208				210202	186912				304186	243502				106378	60649
127.5	98512	73695			31556	11321				209756	185736				250576	201416				110189	60694
128.5	92026	66172			28836	10457				203893	178991				202227	161792				114295	60643
129.5	86664	59294			27390	11091				193318	167377				160799	126948				118667	60376
130.5	82418	53044			27029	12596				179148	152005				126766	97883				123383	59777
131.5	79267	47410			27595	14624				162726	134218				99746	74630				128641	58748
132.5	77179	42402			28959	17065				145421	115397				78871	56648				134797	57220
133.5	76111	38056			31027	19917				128465	96795				63091	43143				142400	55166
134.5	76014	34443			33723	23198				112834	79442				51371	33284				152242	52643
135.5	76826	31661			36982	26917				99207	64113				42800	26325				165413	49981
136.5	78481	29807			40736	31056				87966	51354				36630	21640				183338	48337
137.5	80907	28948			44901	35560				79249	41549				32274	18710				207731	50720
138.5	84027	29074			49367	40340				73013	34932				29289	17100				240396	61920
139.5	87761	30107			53992	45263				69096	31479				27346	16439				282758	85304
140.5	92027	31929			58597	50155				67282	30746				26202	16438				335122	120756
141.5	96734	34426			62972	54810				67336	31972				25681	16886				395765	165564
142.5	101783	37515			66886	58999				69036	34434				25653	17641				460224	214639
143.5	107045	41130			70104	62487				72184	37672				26021	18612				521343	260468
144.5	112362	45186			72404	65052				76608	41471				26707	19736				570496	294120
145.5	117524	49543			73603	66512				82162	45772				27650	20965				599952	307480
146.5	122270	53975			73576	66744				88708	50596				28795	22259				605599	295941
147.5	126288	58163			72276	65698				96111	55992				30095	23577				588732	260358
148.5	129232	61712			69734	63408				104226	61999				31503	24877				555847	207326
149.5	130757	64195			66067	59991				112879	68622				32978	26119				516335	148184
150.5	130565	65217			61459	55631				121865	75811				34483	27259				479096	99275
151.5	128462	64478			56149	50565				130934	83445				35988	28257				449642	82871
152.5	124404	61835			50398	45058				139794	91334				37473	29078				428878	99476
153.5	118529	57351			44471	39373				148112	99212				38929	29698				413792	122202
154.5	111164	51304			38612	33753				155525	106757				40368	30107				399460	136726
155.5	102789	44176			33024	28404				161662	113604				41821	30315				381342	139276
156.5	93977	36612			27861	23478				166164	119373				43345	30360				356995	130344
157.5	85317	29395			23225	19078				168715	123707				45025	30313				326679	113043
158.5	77328	23424			19166	15255				169072	126297				46984	30291				292879	92472
159.5	70400	19635			15692	12017				167091	126921				49383	30456				259098	74931
160.5	64757	18524			12780	9339				162747	125466				52436	31021				228555	65943
161.5	60456	19551			10380	7174				156146	121943				56423	32228				203276	66232
162.5	57413	21612			8434	5461				147517	116491				61704	34320				183833	71416
163.5	55442	23891			6878	4134				137198	109360				68740	37514				169617	77270
164.5	54305	25992			5651	3128				125609	100892				78108	42002				159373	81915
165.5	53750	27767			4699	2377				113216	91486				90491	48015				151708	84925
166.5	53541	29171			3982	1820				100491	81561				106641	55913				145426	86399
167.5	53480	30193			3474	1403				87877	71522				127271	66252				139658	86539
168.5	53406	30830			3170	1089				75761	61729				152886	79715				133860	85523
169.5	53203	31084			3085	910				64447	52476				183536	96866				127748	83502
170.5	52792	30955			3254	1044				54156	43976				218555	117764				121216	80614
171.5	52126	30454			3736	1636				45015	36366				256358	141625				114276	77003
172.5	51188	29598			4599	2675				37078	29707				294402	166702				107011	72822
173.5	49982	28419			5915	4171				30328	24000				329404	190457				99537	68227
174.5	48530	26960			7732	6157				24706	19195				357813	210017				91988	63375
175.5	46872	25277			10061	8637				20120	15214				376472	222795				84500	58413
176.5	45056	23437			12845	11558				16469	11957				383267	227107				77193	53471
177.5	43137	21515			15953	14788				13657	9318				377586	222579				70172	48660
178.5	41176	19594			19177	18121				11606	7192				360417	210222				63521	44064
179.5	39230	17759			22250	21293				10277	5493				334077	192138				57299	39748
180.5	37354	16096			24884	24016				9679	4197				301674	170965				51544	35752
181.5	35597	14685			26817	26030				9886	3508				266476	149246				46276	32099
182.5	33998	13591			27854	27141				11045	4007				231368	128917				41495	28795
183.5	32587	12854			27903	27256				13380	6054				198526	111036				37190	25836
184.5	31383	12476			26985	26399				17170	9612				169314	95838				33340	23205
185.5	30394	12422			25226	24695				22707	14780				144368	83009				29917	20884
186.5	29622	12628			22829	22348				30214	21722				123806	72035				26890	18848
187.5	29056	13026			20033	19597				39735	30474				107465	62441				24225	17073
188.5	28680	13551			17078	16683				51018	40786				95160	53865				21887	15531
189.5	28472	14152			14173	13816				63425	52026				86899	46019				19844	14200
190.5	28406	14790			11475	11152				75927	63171				83028	38691				18064	13055
191.5	28452	15439			9086	8793				87205	72914				84186	32130				16517	12075
192.5	28577	16076			7053	6788				95880	79893				90972	28329				15177	11239
193.5	28748	16684			5383	5143				100815	82999				103320	31441				14019	10529
194.5	28932	17246			4051	3833				101406	81676				119851	42045				13020	9930
195.5	29094	17744			3015	2817				97751	76100				137665	55340				12160	9425
196.5	29205	18162			2227	2046				90649	67198				152978	66121				11421	9001
197.5	29234	18482			1638	1473				81392	56486				162477	70797				10786	8647
198.5	29156	18688			1205	1054				71459	45811				164709	68388				10242	8350
199.5	28948	18764			890	750				62179	37051				160660	61132				9773	8101
200.5	28593	18699			664	533				54506	31663				153151	54015				9367	7889
201.5	28081	18483			503	378				48918	29917				145483	52192				9012	7706
202.5	27404	18114			390	268				45470	30680				140129	56529				8697	7542
203.5	26566	17593			312	190				43924	32494				138123	63831				8412	7390
204.5	25572	16927			262	134				43904	34445				139190	71244				8147	7242
205.5	24437	16129			232	94				45034	36150				142306	77580				7891	7089
206.5	23180	15218			220	71				47019	37506				146263	82585				7637	6926
207.5	21824	14215			224	71				49682	38529				150027	86304				7376	6744
208.5	20396	13146			244	95				52967	39297				152869	88815				7101	6538
209.5	18924	12037			281	139				56922	39962				154352	90184				6807	6305
210.5	17438	10917			338	200				61666	40776				154269	90483				6488	6039
211.5	15964	9811			417	280				67360	42128				152576	89809				6143	5741
212.5	14528	8744			524	383				74161	44530				149350	88300				5770	5409
213.5	13152	7738			662	514				82175	48506				144751	86123				5371	5046
214.5	11855	6807			838	678				91397	54397				138997	83460				4950	4656
215.5	10649	5966			1055	879				101655	62190				132337	80489				4511	4244
216.5	9545	5221			1321	1124				112558	71459				125034	77365				4062	3819
217.5	8547	4575			1639	1415				123475	81414				117340	74203				3612	3388
218.5	7656	4026			2012	1756				133564	91006				109487	71074				3170	2960
219.5	6871	3567			2445	2149				141849	99055				101670	68009				2747	2545
220.5	6186	3189			2936	2591				147369	104412				94046	65007				2354	2149
221.5	5595	2881			3484	3081				149353	106144				86731	62048				2006	1778
222.5	5091	2631			4083	3612				147406	103715				79802	59105				1722	1436
223.5	4665	2428			4727	4174				141625	97115				73303	56157				1529	1129
224.5	4308	2263			5405	4756				132639	86907				67251	53192				1469	895
225.5	4013	2129			6104	5341				121517	74174				61642	50208				1612	887
226.5	3771	2022			6810	5912				109587	60413				56460	47215				2064	1352
227.5	3577	1939			7508	6451				98196	47454				51680	44231				2986	2386
228.5	3423	1880			8183	6939				88486	37502				47273	41279				4609	4131
229.5	3304	1844			8821	7356				81238	32860				43212	38383				7244	6869
230.5	3215	1831			9413	7685				76809	34182				39468	35566				11282	10985
231.5	3154	1840			9952	7912				75166	39466				36018	32852				17172	16931
232.5	3117	1872			10441	8026				75985	46424				32839	30257				25374	25171
233.5	3100	1925			10887	8021				78766	53849				29913	27795				36284	36104
234.5	3103	1997			11309	7897				82952	61250				27222	25477				50134	49965
235.5	3123	2086			11737	7660				87998	68413				24753	23309				66880	66712
236.5	3159	2192			12211	7331				93423	75200				22492	21293				86115	85941
237.5	3209	2311			12787	6948				98825	81477				20427	19429				107021	106832
238.5	3273	2442			13532	6588				103879	87105				18545	17714				128387	128176
239.5	3349	2583			14527	6394				108331	91948				16836	16144				148723	148480
240.5	3437	2733			15864	6590				111989	95885				15288	14713				166427	166143
241.5	3536	2891			17638	7426				114717	98823				13891	13414				180012	179676
242.5	3644	3056			19943	9065				116430	100701				12633	12239				188324	187921
243.5	3762	3226			22860	11537				117091	101498				11504	11179				190710	190223
244.5	3887	3401			26440	14800				116705	101231				10493	10226				187107	186516
245.5	4020	3579			30690	18779				115318	99954				9592	9372				178029	177309
246.5	4160	3761			35551	23367				113009	97752				8790	8609				164459	163580
247.5	4305	3945			40888	28403				109880	94735				8079	7930				147683	146610
248.5	4455	4131			46483	33657				106055	91032				7450	7326				129100	127790
249.5	4608	4317			52040	38833				101666	86779				6896	6792				110039	108445
250.5	4765	4503			57204	43583				96850	82117				6410	6321				91630	89695
251.5	4923	4689			61596	47542				91739	77182				5985	5907				74718	72382
252.5	5082	4872			64861	50369				86458	72099				5616	5545				59849	57046
253.5	5241	5054			66712	51799				81118	66983				5297	5231				47283	43949
254.5	5399	5232			66980	51682				75815	61930				5025	4960				37053	33132
255.5	5554	5406			65637	50017				70631	57022				4795	4728				29023	24484
256.5	5707	5575			62806	46957				65629	52322				4604	4533				22955	17823
257.5	5856	5738			58745	42794				60856	47876				4450	4372				18561	12972
258.5	5999	5895			53804	37923				56348	43718				4330	4243				15542	9816
259.5	6137	6045			48378	32791				52123	39866				4244	4144				13618	8260
260.5	6268	6187			42854	27850				48194	36328				4188	4074				12539	8022
261.5	6392	6320			37561	23500				44562	33101				4164	4031				12091	8592
262.5	6508	6444			32746	20037				41220	30179				4171	4015				12099	9526
263.5	6615	6559			28557	17593				38160	27547				4209	4027				12415	10574
264.5	6712	6662			25053	16091				35366	25187				4279	4067				12924	11618
265.5	6799	6756			22215	15291				32823	23080				4383	4134				13527	12596
266.5	6876	6838			19971	14900				30514	21205				4522	4231				14148	13472
267.5	6941	6908			18222	14680				28421	19542				4699	4360				14722	14215
268.5	6996	6966			16861	14488				26525	18069				4917	4521				15198	14800
269.5	7039	7013			15785	14253				24812	16769				5180	4719				15535	15207
270.5	7070	7047			14907	13949				23265	15623				5491	4956				15704	15418
271.5	7089	7070			14157	13577				21868	14616				5856	5237				15687	15423
272.5	7097	7080			13486	13143				20610	13732				6281	5566				15475	15222
273.5	7093	7078			12859	12661				19478	12960				6771	5948				15070	14818
274.5	7077	7064			12252	12141				18461	12288				7335	6389				14484	14226
275.5	7049	7038			11654	11593				17550	11708				7981	6896				13736	13468
276.5	7011	7001			11059	11025				16736	11211				8717	7477				12852	12570
277.5	6961	6953			10464	10446				16012	10791				9553	8140				11863	11565
278.5	6901	6894			9871	9862				15372	10442				10501	8895				10804	10487
279.5	6831	6825			9283	9278				14811	10160				11570	9751				9709	9371
280.5	6752	6746			8702	8700				14323	9940				12774	10720				8612	8250
281.5	6663	6658			8132	8131				13905	9781				14125	11813				7543	7155
282.5	6566	6561			7576	7575				13553	9677				15636	13042				6528	6112
283.5	6460	6456			7037	7037				13265	9628				17320	14421				5587	5141
284.5	6348	6344			6517	6517				13037	9632				19188	15961				4736	4258
285.5	6228	6225			6018	6018				12869	9685				21254	17675				3983	3472
286.5	6102	6099			5543	5543				12758	9788				23528	19574				3332	2787
287.5	5971	5968			5092	5092				12702	9938				26019	21671				2783	2204
288.5	5835	5832			4665	4665				12702	10133				28733	23974				2332	1722
289.5	5695	5691			4264	4264				12755	10374				31676	26489				1972	1338
290.5	5551	5547			3889	3889				12860	10658				34846	29223				1693	1048
291.5	5404	5399			3539	3539				13017	10985				38241	32174				1487	850
292.5	5255	5249			3213	3213				13223	11352				41852	35340				1344	741
293.5	5104	5097			2912	2912				13479	11760				45666	38713				1255	705
294.5	4952	4943			2634	2634				13783	12207				49662	42278				1212	720
295.5	4800	4788			2379	2379				14132	12690				53819	46017				1208	765
296.5	4649	4632			2144	2144				14525	13208				58104	49902				1236	825
297.5	4498	4477			1930	1930				14958	13758				62486	53901				1292	892
298.5	4350	4321			1735	1735				15430	14338				66926	57975				1372	963
299.5	4205	4166			1558	1558				15935	14944				71386	62076				1474	1039
300.5	4063	4012			1397	1397				16470	15572				75827	66154				1595	1119
301.5	3926	3858			1251	1251				17030	16217				80212	70150				1734	1203
302.5	3797	3706			1119	1119				17609	16874				84508	74003				1891	1294
303.5	3675	3554			1001	1001				18199	17537				88689	77648				2064	1391
304.5	3565	3404			894	894				18795	18198				92736	81021				2254	1497
305.5	3469	3253			798	798				19388	18851				96638	84060				2461	1610
306.5	3395	3103			713	713				19969	19486				100392	86706				2684	1733
307.5	3350	2951			636	636				20529	20095				103996	88912				2924	1866
308.5	3349	2796			567	567				21058	20670				107453	90643				3179	2008
309.5	3417	2635			506	506				21547	21199				110759	91880				3449	2161
310.5	3589	2467			451	451				21986	21674				113901	92621				3734	2324
311.5	3923	2308			402	402				22365	22086				116849	92886				4032	2496
312.5	4500	2218			359	359				22674	22425				119553	92708				4342	2678
313.5	5436	2383			320	320				22905	22682				121941	92133				4662	2867
314.5	6884	3109			286	286				23050	22851				123920	91211				4990	3063
315.5	9033	4646			255	255				23102	22924				125378	89986				5325	3264
316.5	12101	7146			228	228				23056	22897				126194	88486				5662	3469
317.5	16313	10758			204	204				22908	22766				126252	86725				6001	3675
318.5	21870	15633			183	183				22655	22528				125448	84695				6337	3881
319.5	28904	21872			164	164				22298	22184				123703	82377				6668	4083
320.5	37429	29471			147	147				21837	21735				120981	79749				6990	4281
321.5	47302	38269			132	132				21277	21186				117287	76796				7301	4472
322.5	58192	47927			119	119				20622	20540				112674	73522				7597	4653
323.5	69586	57926			107	107				19880	19807				107242	69955				7875	4824
324.5	80821	67603			96	96				19059	18994				101131	66149				8133	4981
325.5	91156	76223			87	87				18170	18111				94506	62174				8368	5125
326.5	99868	83075			79	79				17223	17171				87551	58115				8577	5252
327.5	106346	87573			71	71				16231	16184				80449	54060				8759	5364
328.5	110183	89343			65	65				15206	15163				73375	50087				8913	5459
329.5	111231	88289			59	59				14160	14122				66482	46262				9036	5537
330.5	109616	84605			54	54				13107	13073				59896	42630				9130	5598
331.5	105702	78755			49	49				12058	12027				53711	39217				9192	5643
332.5	100033	71412			45	45				11024	10996				47992	36032				9224	5674
333.5	93241	63387			41	41				10016	9991				42772	33071				9227	5690
334.5	85962	55542			38	38				9043	9021				38059	30322				9200	5693
335.5	78758	48699			35	35				8114	8093				33841	27770				9145	5685
336.5	72068	43515			32	32				7233	7214				30092	25397				9065	5667
337.5	66183	40320			30	30				6407	6390				26776	23192				8960	5640
338.5	61246	38998			28	28				5638	5623				23853	21142				8832	5605
339.5	57278	39066			26	26				4930	4916				21281	19238				8684	5565
340.5	54202	39929			24	24				4283	4271				19019	17473				8518	5519
341.5	51883	41088			22	22				3697	3686				17029	15841				8336	5468
342.5	50153	42216			21	21				3170	3160				15279	14335				8140	5413
343.5	48845	43130			20	20				2701	2691				13738	12950				7932	5354
344.5	47800	43743			19	19				2286	2278				12383	11680				7715	5291
345.5	46886	44026			18	18				1923	1915				11191	10517				7490	5224
346.5	46000	43981			17	17				1606	1599				10146	9456				7259	5153
347.5	45064	43624			16	16				1334	1327				9233	8489				7024	5077
348.5	44027	42980			15	15				1100	1094				8440	7609				6785	4997
349.5	42861	42078			14	14				901	896				7759	6809				6545	4911
350.5	41554	40947			14	14				734	729				7183	6083				6304	4819
351.5	40108	39619			13	13				594	589				6704	5424				6064	4722
352.5	38533	38124			13	13				478	473				6320	4828				5825	4618
353.5	36847	36493			12	12				382	378				6028	4292				5588	4509
354.5	35072	34756			12	12				303	299				5826	3814				5354	4394
355.5	33230	32943			12	12				240	236				5713	3398				5122	4273
356.5	31346	31079			11	11				188	184				5690	3052				4894	4146
357.5	29442	29192			11	11				148	143				5758	2791				4670	4015
358.5	27542	27302			11	11				117	110				5920	2636				4451	3879
359.5	25665	25431			11	11				94	84				6178	2614				4235	3739
360.5	23829	23596			11	11				82	63				6534	2741				4024	3595
361.5	22049	21813			11	11				83	51				6993	3018				3818	3449
362.5	20340	20093			11	11				105	66				7556	3437				3617	3301
363.5	18713	18446			11	11				160	126				8227	3981				3422	3152
364.5	17177	16878			11	11				273	246				9007	4640				3231	3002
365.5	15740	15395			11	11				480	459				9897	5404				3046	2852
366.5	14410	13999			11	11				838	822				10896	6267				2867	2703
367.5	13191	12690			11	11				1427	1415				12002	7224				2694	2556
368.5	12090	11468			11	11				2351	2342				13209	8270				2526	2411
369.5	11112	10331			11	11				3739	3732				14510	9399				2365	2269
370.5	10261	9279			11	11				5732	5726				15896	10603				2209	2129
371.5	9545	8310			11	11				8467	8462				17355	11872				2060	1994
372.5	8970	7427			12	12				12048	12045				18869	13193				1917	1862
373.5	8543	6642			12	12				16516	16513				20422	14551				1780	1735
374.5	8272	5974			12	12				21814	21812				21991	15928				1650	1613
375.5	8166	5463			13	13				27761	27760				23555	17303				1526	1496
376.5	8234	5166			13	13				34050	34048				25087	18656				1408	1384
377.5	8483	5149			13	13				40259	40257				26562	19962				1297	1277
378.5	8919	5460			14	14				45897	45895				27952	21198				1192	1176
379.5	9546	6104			14	14				50467	50465				29232	22340				1093	1080
380.5	10364	7048			15	15				53540	53538				30375	23363				1000	989
381.5	11368	8247			16	16				54821	54820				31358	24248				913	905
382.5	12547	9656			16	16				54198	54197				32161	24973				832	825
383.5	13883	11233			17	17				51756	51755				32764	25525				756	750
384.5	15351	12939			18	18				47761	47760				33156	25889				686	681
385.5	16918	14732			19	19				42612	42611				33327	26058				620	617
386.5	18542	16568			20	20				36774	36773				33273	26028				560	557
387.5	20177	18398			21	21				30713	30712				32995	25800				504	502
388.5	21771	20169			23	22				24838	24837				32498	25380				453	452
389.5	23268	21826			24	24				19461	19460				31794	24777				406	405
390.5	24612	23315			26	25				14782	14782				30898	24006				364	363
391.5	25750	24583			28	27				10892	10891				29827	23083				325	324
392.5	26634	25583			30	28				7790	7789				28604	22030				289	288
393.5	27223	26277			32	30				5411	5410				27253	20868				257	256
394.5	27489	26636			35	32				3653	3652				25799	19621				228	227
395.5	27415	26646			38	34				2399	2398				24268	18314				201	201
396.5	26999	26305			42	37				1534	1533				22686	16969				178	177
397.5	26251	25624			47	39				955	954				21078	15609				157	156
398.5	25196	24629			52	42				580	579				19468	14257				138	137
399.5	23871	23358			59	45				343	342				17877	12930				121	120
400.5	22322	21856			66	49				199	198				16324	11647				105	105
401.5	20599	20177			76	53				113	112				14825	10421				92	92
402.5	18760	18377			87	58				63	62				13395	9263				80	80
403.5	16860	16512			102	65				34	33				12043	8182				70	70
404.5	14953	14636			119	74				19	17				10777	7184				61	60
405.5	13087	12798			141	86				10	9				9602	6272				52	52
406.5	11303	11040			167	103				6	5				8520	5448				45	45
407.5	9634	9394			200	124				3	2				7533	4709				39	39
408.5	8104	7884			240	153				2	1				6639	4054				34	33
409.5	6729	6528			289	190				2	1				5834	3478				30	28
410.5	5515	5331			349	238				1	1				5115	2976				26	24
411.5	4463	4295			423	298				1	1				4476	2543				24	20
412.5	3567	3412			512	373				1	1				3912	2171				22	17
413.5	2815	2674			619	466				1	1				3417	1855				21	15
414.5	2196	2067			748	579				1	1				2984	1587				20	13
415.5	1694	1575			902	716				1	1				2608	1362				21	13
416.5	1293	1184			1085	880				1	1				2283	1173				24	15
417.5	978	878			1300	1077				1	1				2003	1015				28	19
418.5	733	641			1553	1308				1	1				1762	883				34	26
419.5	546	462			1847	1580				1	1				1557	772				42	36
420.5	404	328			2187	1895				1	1				1381	681				54	49
421.5	299	230			2576	2259				2	2				1233	605				70	65
422.5	222	160			3020	2674				2	2				1107	543				91	87
423.5	165	110			3522	3146				2	2				1001	493				119	115
424.5	125	76			4085	3676				2	2				912	454				154	151
425.5	96	54			4711	4267				2	2				839	425				200	198
426.5	75	40			5401	4920				2	2				777	405				258	256
427.5	60	32			6157	5635				2	2				727	393				330	329
428.5	49	28			6976	6410				2	2				687	387				421	420
429.5	41	25			7857	7244				2	2				654	387				534	533
430.5	35	23			8794	8132				2	2				629	392				673	672
431.5	31	21			9783	9068				2	2				610	401				842	841
432.5	28	19			10816	10043				3	3				597	412				1046	1046
433.5	25	18			11883	11049				3	3				589	425				1292	1292
434.5	23	17			12973	12075				3	3				586	440				1585	1585
435.5	21	15			14074	13107				3	3				587	456				1932	1931
436.5	19	14			15173	14133				3	3				593	473				2338	2338
437.5	17	13			16255	15137				3	3				604	490				2811	2811
438.5	16	12			17304	16105				4	4				621	508				3357	3357
439.5	15	11			18306	17020				4	4				643	525				3982	3982
440.5	14	10			19244	17867				4	4				673	543				4691	4691
441.5	13	9			20105	18632				4	4				713	561				5489	5489
442.5	12	8			20875	19301				4	4				764	580				6380	6380
443.5	11	7			21541	19862				5	5				831	601				7365	7365
444.5	10	7			22093	20304				5	5				917	628				8444	8443
445.5	10	6			22522	20619				5	5				1028	667				9615	9615
446.5	9	6			22824	20802				6	6				1171	726				10874	10874
447.5	8	5			22994	20849				6	6				1353	819				12214	12214
448.5	8	5			23031	20760				6	6				1584	960				13626	13626
449.5	7	4			22938	20536				7	7				1875	1166				15097	15097
450.5	7	4			22719	20184				7	7				2239	1450				16614	16614
451.5	7	4			22382	19711				7	7				2689	1827				18157	18157
452.5	6	4			21934	19125				8	8				3239	2311				19709	19709
453.5	6	3			21387	18439				8	8				3905	2916				21247	21247
454.5	6	3			20753	17666				9	9				4701	3654				22748	22748
455.5	5	3			20046	16821				9	9				5641	4538				24189	24189
456.5	5	3			19279	15919				10	10				6735	5578				25546	25546
457.5	5	3			18467	14975				10	10				7992	6782				26795	26795
458.5	5	3			17625	14007				11	11				9416	8153				27912	27912
459.5	4	3			16765	13031				12	12				11005	9688				28878	28878
460.5	4	3			15902	12061				13	13				12750	11379				29673	29673
461.5	4	3			15047	11113				13	13				14636	13210				30282	30282
462.5	4	3			14210	10202				14	14				16642	15159				30692	30692
463.5	4	3			13402	9340				15	15				18736	17196				30896	30896
464.5	4	3			12630	8541				16	16				20883	19282				30890	30890
465.5	4	3			11899	7816				17	17				23038	21375				30673	30673
466.5	4	3			11216	7173				18	18				25155	23428				30251	30251
467.5	4	3			10583	6621				19	19				27183	25389				29631	29631
468.5	4	3			10002	6163				20	20				29072	27209				28828	28828
469.5	4	3			9473	5801				21	21				30773	28837				27856	27856
470.5	4	3			8996	5532				22	22				32242	30230				26734	26734
471.5	4	3			8570	5347				24	24				33439	31348				25484	25484
472.5	5	3			8192	5235				25	25				34334	32161				24128	24128
473.5	5	3			7859	5183				27	27				34907	32647				22690	22690
474.5	5	3			7568	5177				28	28				35148	32797				21194	21194
475.5	5	3			7314	5204				30	30				35055	32609				19663	19663
476.5	5	3			7095	5251				32	32				34642	32096				18121	18121
477.5	5	3			6905	5311				34	34				33927	31277				16587	16587
478.5	6	3			6742	5375				36	36				32940	30182				15082	15082
479.5	6	3			6600	5438				38	38				31718	28845				13621	13621
480.5	6	4			6476	5496				40	40				30300	27309				12220	12220
481.5	6	4			6367	5545				42	42				28730	25616				10890	10890
482.5	7	4			6270	5585				45	45				27053	23812				9641	9641
483.5	7	4			6181	5613				47	47				25313	21941				8478	8478
484.5	7	4			6097	5630				50	50				23551	20046				7406	7406
485.5	7	5			6017	5634				53	53				21804	18165				6427	6427
486.5	8	5			5938	5626				56	56				20107	16335				5541	5541
487.5	8	5			5859	5605				59	59				18486	14586				4745	4745
488.5	8	5			5778	5573				62	62				16966	12946				4037	4037
489.5	9	5			5694	5529				65	65				15562	11438				3413	3413
490.5	9	6			5606	5473				69	69				14287	10082				2866	2866
491.5	9	6			5513	5407				73	73				13149	8896				2391	2391
492.5	10	6			5415	5331				77	77				12150	7896				1982	1982
493.5	10	6			5311	5245				81	81				11292	7096				1632	1632
494.5	10	7			5202	5150				85	85				10570	6503				1335	1335
495.5	11	7			5088	5046				89	89				9979	6117				1086	1086
496.5	11	7			4967	4935				94	94				9514	5925				877	877
497.5	11	7			4842	4816				99	99				9167	5904				704	704
498.5	12	8			4712	4692				104	104				8929	6022				561	561
499.5	12	8			4577	4561				109	109				8792	6249				445	445
500.5	12	8			4438	4425				115	115				8749	6557				350	350
501.5	13	8			4295	4285				121	121				8791	6925				274	274
502.5	13	9			4149	4142				127	127				8913	7340				213	213
503.5	13	9			4001	3995				133	133				9106	7792				165	165
504.5	14	9			3851	3846				140	140				9367	8276				126	126
505.5	14	9			3700	3696				146	146				9689	8789				97	97
506.5	14	9			3548	3544				153	153				10069	9329				73	73
507.5	14	9			3396	3392				161	161				10503	9897				55	55
508.5	15	10			3245	3241				168	168				10988	10493				41	41
509.5	15	10			3095	3090				176	176				11521	11118				31	31
510.5	15	10			2946	2940				184	184				12101	11773				23	23
511.5	16	10			2800	2792				193	193				12725	12459				17	17
512.5	16	10			2657	2647				202	202				13392	13176				12	12
513.5	16	10			2517	2504				211	211				14100	13925				9	9
514.5	16	11			2382	2364				220	220				14849	14707				6	6
515.5	17	11			2251	2227				230	230				15636	15521				5	5
516.5	17	11			2126	2093				240	240				16460	16367				3	3
517.5	17	11			2006	1963				250	250				17320	17244				2	2
518.5	18	11			1893	1837				261	261				18214	18152				2	2
519.5	18	11			1788	1715				272	272				19139	19088				1	1
520.5	18	12			1691	1597				283	283				20092	20051				0	0
521.5	19	12			1604	1483				295	295				21072	21038				0	0
522.5	19	12			1527	1374				307	307				22074	22046				0	0
523.5	19	12			1462	1270				319	319				23095	23072				0	0
524.5	20	12			1409	1171				332	332				24129	24111				0	0
525.5	20	12			1372	1080				345	345				25173	25158				0	0
526.5	21	13			1351	999				359	359				26220	26207				0	0
527.5	21	13			1349	933				372	372				27265	27254				0	0
528.5	21	13			1367	889				387	387				28300	28291				0	0
529.5	22	13			1408	876				401	401				29319	29312				0	0
530.5	22	14			1474	903				416	416				30314	30307				0	0
531.5	23	14			1568	976				431	431				31276	31271				0	0
532.5	23	14			1692	1099				446	446				32197	32193				0	0
533.5	24	15			1849	1270				462	462				33069	33065				0	0
534.5	24	15			2042	1488				478	478				33882	33879				0	0
535.5	25	15			2272	1751				495	495				34627	34624				0	0
536.5	26	16			2543	2058				512	512				35296	35293				0	0
537.5	26	16			2856	2408				529	529				35879	35876				0	0
538.5	27	17			3212	2802				546	546				36368	36366				0	0
539.5	28	17			3613	3238				564	564				36755	36753				0	0
540.5	29	18			4058	3718				582	582				37033	37032				0	0
541.5	29	18			4546	4239				600	600				37196	37194				0	0
542.5	30	19			5078	4801				619	619				37238	37237				0	0
543.5	31	19			5650	5400				638	638				37155	37154				0	0
544.5	32	20			6258	6034				657	657				36944	36943				0	0
545.5	33	21			6899	6699				676	676				36604	36603				0	0
546.5	34	21			7568	7389				696	696				36134	36133				0	0
547.5	35	22			8258	8098				716	716				35536	35535				0	0
548.5	36	23			8962	8820				736	736				34814	34813				0	0
549.5	38	24			9671	9545				756	756				33971	33970				0	0
550.5	39	25			10378	10267				776	776				33014	33014				0	0
551.5	40	26			11074	10975				797	797				31952	31951				0	0
552.5	42	27			11748	11661				818	818				30792	30792				0	0
553.5	43	28			12392	12315				839	839				29546	29545				0	0
554.5	45	29			12995	12928				860	860				28225	28224				0	0
555.5	47	30			13550	13491				881	881				26841	26840				0	0
556.5	49	32			14048	13995				902	902				25407	25407				0	0
557.5	50	33			14480	14434				923	923				23937	23937				0	0
558.5	52	34			14841	14801				945	945				22444	22444				0	0
559.5	55	36			15124	15089				966	966				20942	20941				0	0
560.5	57	37			15326	15296				987	987				19443	19443				0	0
561.5	59	39			15445	15418				1009	1009				17961	17961				0	0
562.5	62	41			15478	15455				1030	1030				16507	16506				0	0
563.5	64	42			15425	15405				1052	1052				15091	15091				0	0
564.5	67	44			15289	15272				1073	1073				13724	13724				0	0
565.5	70	46			15073	15058				1094	1094				12414	12414				0	0
566.5	73	48			14780	14767				1115	1115				11168	11168				1	1
567.5	76	50			14416	14405				1136	1136				9992	9991				1	1
568.5	80	53			13987	13977				1157	1157				8890	8889				2	2
569.5	83	55			13501	13492				1177	1177				7864	7863				2	2
570.5	87	57			12964	12957				1197	1197				6917	6916				3	3
571.5	91	60			12386	12380				1218	1218				6049	6048				3	3
572.5	96	63			11774	11769				1237	1237				5259	5258				4	4
573.5	100	66			11137	11133				1257	1257				4545	4544				5	5
574.5	105	69			10484	10480				1276	1276				3904	3903				6	6
575.5	110	72			9820	9817				1295	1295				3334	3333				8	8
576.5	115	75			9156	9153				1314	1314				2829	2828				10	9
577.5	121	79			8496	8493				1333	1333				2386	2385				12	11
578.5	127	82			7847	7845				1351	1351				2000	1999				14	14
579.5	134	86			7214	7213				1368	1368				1666	1665				17	17
580.5	141	90			6603	6602				1385	1385				1379	1377				21	21
581.5	148	95			6017	6016				1402	1402				1134	1133				25	25
582.5	156	99			5459	5458				1418	1418				927	925				31	30
583.5	164	104			4932	4931				1434	1434				753	751				37	36
584.5	173	110			4437	4436				1449	1449				608	605				45	43
585.5	182	115			3975	3974				1464	1464				488	485				54	52
586.5	192	121			3546	3546				1479	1479				389	385				64	62
587.5	203	127			3151	3151				1492	1492				308	304				77	74
588.5	215	134			2790	2789				1505	1505				243	239				92	87
589.5	227	141			2460	2460				1518	1518				191	186				109	104
590.5	240	149			2161	2161				1530	1530				149	144				130	123
591.5	254	157			1891	1891				1542	1542				116	110				154	145
592.5	269	166			1649	1649				1552	1552				90	84				182	170
593.5	286	176			1433	1433				1562	1562				71	63				214	200
594.5	303	186			1241	1241				1572	1572				56	47				252	234
595.5	322	197			1071	1071				1581	1581				44	35				296	273
596.5	342	210			921	921				1589	1589				36	26				346	317
597.5	364	223			790	790				1597	1597				30	20				404	368
598.5	388	238			675	675				1603	1603				27	16				470	426
599.5	413	254			575	575				1610	1610				24	15				546	492
600.5	441	272			489	489				1615	1615				23	16				633	566
601.5	471	291			414	414				1620	1620				23	17				732	649
602.5	503	313			350	350				1624	1624				24	20				843	742
603.5	538	337			295	295				1627	1627				26	23				969	846
604.5	576	363			248	248				1630	1630				29	27				1111	961
605.5	618	392			207	207				1632	1632				32	31				1271	1089
606.5	663	424			173	173				1633	1633				37	35				1449	1231
607.5	711	460			145	145				1634	1634				42	41				1648	1386
608.5	765	499			120	120				1633	1633				47	47				1869	1556
609.5	823	543			100	100				1632	1632				54	54				2114	1742
610.5	886	592			83	83				1631	1631				62	62				2384	1944
611.5	955	646			68	68				1628	1628				71	70				2681	2162
612.5	1030	705			56	56				1625	1625				81	81				3007	2397
613.5	1113	771			46	46				1622	1622				92	92				3362	2650
614.5	1202	845			38	38				1617	1617				105	105				3748	2920
615.5	1301	926			31	31				1612	1612				120	120				4167	3208
616.5	1408	1016			26	26				1606	1606				137	137				4619	3513
617.5	1525	1115			21	21				1600	1600				156	156				5104	3835
618.5	1653	1225			17	17				1593	1593				178	178				5624	4174
619.5	1793	1347			14	14				1585	1585				202	202				6178	4529
620.5	1946	1481			11	11				1577	1577				230	230				6765	4900
621.5	2113	1628			9	9				1568	1568				260	260				7385	5284
622.5	2295	1791			7	7				1558	1558				295	295				8037	5682
623.5	2494	1970			6	6				1548	1548				333	333				8719	6091
624.5	2711	2167			5	5				1537	1537				376	376				9428	6511
625.5	2948	2383			4	4				1526	1526				424	424				10162	6939
626.5	3206	2619			3	3				1514	1514				477	477				10917	7374
627.5	3486	2879			3	3				1501	1501				535	535				11689	7814
628.5	3792	3163			2	2				1488	1488				600	600				12474	8256
629.5	4124	3472			2	2				1475	1475				671	671				13267	8698
630.5	4484	3810			1	1				1461	1461				749	749				14062	9137
631.5	4875	4178			1	1				1446	1446				835	835				14853	9570
632.5	5298	4579			0	0				1432	1432				929	929				15634	9996
633.5	5755	5013			0	0				1416	1416				1031	1031				16397	10409
634.5	6249	5483			0	0				1401	1401				1142	1142				17136	10809
635.5	6781	5992			0	0				1385	1385				1262	1262				17843	11190
636.5	7354	6540			0	0				1368	1368				1391	1391				18512	11550
637.5	7969	7131			0	0				1351	1351				1531	1531				19135	11886
638.5	8628	7766			0	0				1334	1334				1680	1680				19705	12194
639.5	9333	8447			0	0				1317	1317				1840	1840				20216	12470
640.5	10086	9175			0	0				1299	1299				2011	2011				20661	12712
641.5	10887	9951			0	0				1281	1281				2192	2192				21034	12916
642.5	11738	10777			0	0				1262	1262				2383	2383				21331	13080
643.5	12639	11654			0	0				1244	1244				2585	2585				21548	13201
644.5	13591	12580			0	0				1225	1225				2797	2797				21681	13277
645.5	14593	13558			0	0				1206	1206				3019	3019				21728	13307
646.5	15646	14585			0	0				1187	1187				3250	3250				21688	13288
647.5	16747	15661			0	0				1168	1168				3490	3490				21561	13220
648.5	17895	16784			0	0				1148	1148				3738	3738				21347	13104
649.5	19088	17952			0	0				1129	1129				3993	3993				21048	12938
650.5	20322	19161			0	0				1109	1109				4254	4254				20668	12726
651.5	21593	20407			0	0				1089	1089				4521	4521				20211	12467
652.5	22898	21687			0	0				1070	1070				4791	4791				19681	12165
653.5	24230	22994			0	0				1050	1050				5063	5063				19085	11821
654.5	25583	24322			0	0				1030	1030				5337	5337				18429	11441
655.5	26950	25665			0	0				1010	1010				5610	5610				17719	11026
656.5	28322	27014			0	0				990	990				5880	5880				16965	10581
657.5	29693	28360			0	0				970	970				6147	6147				16173	10111
658.5	31051	29694			0	0				950	950				6408	6408				15351	9620
659.5	32386	31007			0	0				930	930				6661	6661				14509	9113
660.5	33689	32287			0	0				911	911				6905	6905				13653	8595
661.5	34948	33523			0	0				891	891				7137	7137				12792	8071
662.5	36151	34704			0	0				871	871				7356	7356				11933	7545
663.5	37287	35818			0	0				852	852				7560	7560				11083	7022
664.5	38344	36854			0	0				832	832				7748	7748				10249	6506
665.5	39311	37800			0	0				813	813				7918	7918				9436	6000
666.5	40176	38645			0	0				794	794				8067	8067				8649	5509
667.5	40928	39378			0	0				775	775				8196	8196				7893	5035
668.5	41558	39989			0	0				756	756				8303	8303				7171	4581
669.5	42057	40470			0	0				738	738				8387	8387				6487	4148
670.5	42417	40812			0	0				719	719				8447	8447				5842	3740
671.5	42631	41009			0	0				701	701				8483	8483				5238	3356
672.5	42694	41056			0	0				683	683				8493	8493				4675	2997
673.5	42602	40949			0	0				665	665				8479	8479				4155	2665
674.5	42355	40687			0	0				648	648				8440	8440				3676	2359
675.5	41951	40269			0	0				630	630				8377	8377				3238	2078
676.5	41394	39699			0	0				613	613				8289	8289				2840	1822
677.5	40686	38979			1	1				596	596				8178	8178				2480	1591
678.5	39833	38116			1	1				580	580				8045	8045				2156	1382
679.5	38844	37116			2	2				564	564				7891	7891				1866	1196
680.5	37727	35990			2	2				547	547				7716	7716				1608	1029
681.5	36493	34748			3	3				532	532				7523	7523				1379	882
682.5	35154	33402			4	4				516	516				7314	7314				1178	753
683.5	33723	31966			5	5				501	501				7089	7089				1002	639
684.5	32215	30453			6	6				486	486				6850	6850				848	541
685.5	30645	28879			8	8				471	471				6600	6600				715	455
686.5	29027	27259			10	10				457	457				6340	6340				600	381
687.5	27377	25608			13	13				442	442				6073	6073				502	318
688.5	25711	23942			16	16				429	429				5799	5799				418	264
689.5	24043	22276			20	20				415	415				5521	5521				346	219
690.5	22387	20623			25	25				402	402				5242	5242				286	180
691.5	20757	18997			31	31				389	389				4961	4961				235	148
692.5	19165	17411			39	39				376	376				4682	4682				192	121
693.5	17622	15876			48	48				363	363				4405	4405				157	98
694.5	16137	14400			59	59				351	351				4133	4133				127	79
695.5	14718	12993			73	73				339	339				3865	3865				103	64
696.5	13373	11662			90	90				328	328				3605	3605				83	51
697.5	12106	10411			110	110				317	317				3352	3352				66	41
698.5	10922	9245			135	135				306	306				3108	3108				53	33
699.5	9821	8165			164	164				295	295				2873	2873				42	26
700.5	8806	7174			200	200				284	284				2648	2648				33	21
701.5	7875	6271			242	242				274	274				2433	2433				26	16
702.5	7027	5455			292	292				264	264				2230	2230				21	13
703.5	6260	4725			352	352				255	255				2037	2037				16	10
704.5	5571	4077			422	422				245	245				1856	1856				13	8
705.5	4955	3509			504	504				236	236				1686	1685				10	6
706.5	4407	3018			600	600				227	227				1527	1526				8	5
707.5	3924	2598			712	712				219	219				1378	1378				6	4
708.5	3501	2247			841	841				210	210				1241	1241				4	3
709.5	3131	1959			991	991				202	202				1114	1114				3	2
710.5	2809	1729			1163	1163				195	195				998	998				3	2
711.5	2532	1551			1359	1359				187	187				891	891				2	1
712.5	2293	1417			1583	1583				180	180				793	793				1	1
713.5	2089	1320			1836	1836				172	172				704	703				1	1
714.5	1915	1252			2121	2121				166	166				623	623				0	0
715.5	1766	1204			2441	2441				159	159				550	549				0	0
716.5	1640	1170			2797	2797				152	152				484	483				0	0
717.5	1533	1146			3193	3193				146	146				424	424				0	0
718.5	1441	1127			3630	3630				140	140				371	371				0	0
719.5	1364	1111			4109	4109				134	134				324	324				0	0
720.5	1297	1096			4632	4632				129	129				282	282				0	0
721.5	1240	1082			5199	5199				123	123				245	244				0	0
722.5	1190	1067			5811	5811				118	118				212	211				0	0
723.5	1146	1051			6467	6467				113	113				183	182				0	0
724.5	1108	1034			7166	7166				108	108				157	157				0	0
725.5	1073	1017			7906	7906				103	103				135	135				0	0
726.5	1041	999			8684	8684				99	99				116	115				0	0
727.5	1012	980			9496	9496				94	94				99	98				0	0
728.5	985	961			10338	10338				90	90				84	84				0	0
729.5	959	941			11204	11204				86	86				72	71				0	0
730.5	934	921			12087	12087				82	82				61	60				0	0
731.5	910	901			12981	12981				79	79				52	51				0	0
732.5	887	881			13877	13877				75	75				44	42				0	0
733.5	865	860			14766	14766				72	72				37	36				0	0
734.5	843	839			15640	15640				68	68				31	30				0	0
735.5	821	818			16489	16489				65	65				26	25				0	0
736.5	799	798			17302	17302				62	62				22	21				0	0
737.5	778	777			18071	18071				59	59				19	17				0	0
738.5	757	756			18785	18785				56	56				16	14				0	0
739.5	736	736			19434	19434				54	54				14	11				0	0
740.5	716	715			20011	20011				51	51				12	9				0	0
741.5	695	695			20507	20507				48	48				11	8				0	0
742.5	675	675			20914	20914				46	46				10	7				0	0
743.5	655	655			21227	21227				44	44				9	6				0	0
744.5	635	635			21441	21441				42	42				8	5				0	0
745.5	616	616			21553	21553				40	40				8	5				0	0
746.5	597	597			21560	21560				38	38				8	5				0	0
747.5	578	578			21463	21463				36	36				8	6				0	0
748.5	559	559			21262	21262				34	34				8	6				0	0
749.5	541	541			20961	20961				32	32				9	7				0	0
750.5	523	523			20562	20562				31	31				9	8				0	0
751.5	505	505			20073	20073				29	29				10	9				0	0
752.5	488	488			19499	19499				28	28				11	10				0	0
753.5	471	471			18849	18849				26	26				12	11				0	0
754.5	454	454			18131	18131				25	25				13	12				0	0
755.5	437	437			17354	17354				23	23				14	13				0	0
756.5	421	421			16529	16529				22	22				15	15				0	0
757.5	406	406			15665	15665				21	21				17	16				0	0
758.5	390	390			14774	14774				20	20				19	18				0	0
759.5	375	375			13864	13864				19	19				20	20				0	0
760.5	361	361			12946	12946				18	18				23	22				0	0
761.5	347	347			12029	12029				17	17				25	25				0	0
762.5	333	333			11122	11122				16	16				27	27				0	0
763.5	319	319			10232	10232				15	15				30	30				0	0
764.5	306	306			9367	9367				14	14				33	33				0	0
765.5	293	293			8532	8532				13	13				36	36				0	0
766.5	281	281			7734	7734				13	13				40	40				0	0
767.5	269	269			6976	6976				12	12				44	44				0	0
768.5	257	257			6261	6261				11	11				48	48				0	0
769.5	246	246			5591	5591				11	11				53	53				0	0
770.5	235	235			4969	4969				10	10				58	58				0	0
771.5	225	225			4394	4394				9	9				63	63				0	0
772.5	214	214			3866	3866				9	9				69	69				0	0
773.5	204	204			3385	3385				8	8				75	75				0	0
774.5	195	195			2950	2950				8	8				82	82				0	0
775.5	186	186			2558	2558				7	7				89	89				0	0
776.5	177	177			2207	2207				7	7				97	97				0	0
777.5	168	168			1895	1895				7	7				105	105				0	0
778.5	160	160			1619	1619				6	6				114	114				0	0
779.5	152	152			1376	1376				6	6				123	123				0	0
780.5	145	145			1165	1165				6	6				133	133				0	0
781.5	138	138			981	981				5	5				144	144				0	0
782.5	131	131			822	822				5	5				156	156				0	0
783.5	124	124			685	685				5	5				168	168				0	0
784.5	117	117			569	569				4	4				181	181				0	0
785.5	111	111			470	470				4	4				195	195				0	0
786.5	105	105			386	386				4	4				209	209				0	0
787.5	100	100			316	316				4	4				225	225				0	0
788.5	94	94			257	257				3	3				241	241				0	0
789.5	89	89			208	208				3	3				258	258				0	0
790.5	84	84			168	168				3	3				276	276				0	0
791.5	80	80			135	135				3	3				296	296				0	0
792.5	75	75			108	108				3	3				316	316				0	0
793.5	71	71			86	86				2	2				337	337				0	0
794.5	67	67			68	68				2	2				359	359				0	0
795.5	63	63			53	53				2	2				382	382				0	0
796.5	59	59			42	42				2	2				406	406				0	0
797.5	56	56			33	33				2	2				431	431				0	0
798.5	53	53			25	25				2	2				457	457				0	0
799.5	49	49			20	20				2	2				485	485				0	0
800.5	46	46			15	15				2	2				513	513				0	0
801.5	44	44			12	12				1	1				542	542				0	0
802.5	41	41			9	9				1	1				572	572				0	0
803.5	38	38			7	7				1	1				604	604				0	0
804.5	36	36			5	5				1	1				636	636				0	0
805.5	34	34			4	4				1	1				670	670				0	0
806.5	32	32			3	3				1	1				704	704				0	0
807.5	30	30			2	2				0	0				739	739				0	0
808.5	28	28			2	2				0	0				775	775				0	0
809.5	26	26			1	1				0	0				812	812				0	0
810.5	24	24			0	0				0	0				850	850				0	0
811.5	23	23			0	0				0	0				889	889				0	0
812.5	21	21			0	0				0	0				928	928				0	0
813.5	20	20			0	0				0	0				968	968				0	0
814.5	18	18			0	0				0	0				1008	1008				0	0
815.5	17	17			0	0				0	0				1049	1049				0	0
816.5	16	16			0	0				0	0				1091	1091				0	0
817.5	15	15			0	0				0	0				1133	1133				0	0
818.5	14	14			0	0				0	0				1175	1175				0	0
819.5	13	13			0	0				0	0				1217	1217				0	0
820.5	12	12			0	0				0	0				1259	1259				0	0
821.5	11	11			0	0				0	0				1302	1302				0	0
822.5	10	10			0	0				0	0				1344	1344				0	0
823.5	10	10			0	0				0	0				1386	1386				0	0
824.5	9	9			0	0				0	0				1428	1428				0	0
825.5	8	8			0	0				0	0				1469	1469				0	0
826.5	8	8			0	0				0	0				1510	1510				0	0
827.5	7	7			0	0				0	0				1551	1551				0	0
828.5	7	7			0	0				0	0				1590	1590				0	0
829.5	6	6			0	0				0	0				1629	1629				0	0
830.5	6	6			0	0				0	0				1667	1667				0	0
831.5	5	5			0	0				0	0				1704	1704				0	0
832.5	5	5			0	0				0	0				1740	1740				0	0
833.5	4	4			0	0				0	0				1774	1774				0	0
834.5	4	4			0	0				0	0				1807	1807				0	0
835.5	4	4			0	0				0	0				1839	1839				0	0
836.5	3	3			0	0				0	0				1869	1869				0	0
837.5	3	3			0	0				0	0				1898	1898				0	0
838.5	3	3			0	0				0	0				1925	1925				0	0
839.5	3	3			0	0				0	0				1950	1950				0	0
840.5	2	2			0	0				0	0				1973	1973				0	0
841.5	2	2			0	0				0	0				1994	1994				0	0
842.5	2	2			0	0				0	0				2013	2013				0	0
843.5	2	2			0	0				0	0				2030	2030				0	0
844.5	2	2			0	0				0	0				2046	2046				0	0
845.5	2	2			0	0				0	0				2058	2058				0	0
846.5	1	1			0	0				0	0				2069	2069				0	0
847.5	1	1			0	0				0	0				2078	2078				0	0
848.5	1	1			0	0				0	0				2084	2084				0	0
849.5	1	1			0	0				0	0				2088	2088				0	0
850.5	1	1			0	0				0	0				2089	2089				0	0
851.5	0	0			0	0				0	0				2089	2089				0	0
852.5	0	0			0	0				0	0				2086	2086				0	0
853.5	0	0			0	0				0	0				2080	2080				0	0
854.5	0	0			0	0				0	0				2073	2073				0	0
855.5	0	0			0	0				0	0				2063	2063				0	0
856.5	0	0			0	0				0	0				2051	2051				0	0
857.5	0	0			0	0				0	0				2037	2037				0	0
858.5	0	0			0	0				0	0				2021	2021				0	0
859.5	0	0			0	0				0	0				2003	2003				0	0
860.5	0	0			0	0				0	0				1982	1982				0	0
861.5	0	0			0	0				0	0				1960	1960				0	0
862.5	0	0			0	0				0	0				1936	1936				0	0
863.5	0	0			0	0				0	0				1911	1911				0	0
864.5	0	0			0	0				0	0				1883	1883				0	0
865.5	0	0			0	0				0	0				1854	1854				0	0
866.5	0	0			0	0				0	0				1823	1823				0	0
867.5	0	0			0	0				0	0				1791	1791				0	0
868.5	0	0			0	0				0	0				1758	1758				0	0
869.5	0	0			0	0				0	0				1723	1723				0	0
870.5	0	0			0	0				0	0				1688	1688				0	0
871.5	0	0			0	0				0	0				1651	1651				0	0
872.5	0	0			0	0				0	0				1613	1613				0	0
873.5	0	0			0	0				0	0				1575	1575				0	0
874.5	0	0			0	0				0	0				1536	1536				0	0
875.5	0	0			0	0				0	0				1496	1496				0	0
876.5	0	0			0	0				0	0				1456	1456				0	0
877.5	0	0			0	0				0	0				1415	1415				0	0
878.5	0	0			0	0				0	0				1374	1374				0	0
879.5	0	0			0	0				0	0				1333	1333				0	0
880.5	0	0			0	0				0	0				1291	1291				0	0
881.5	0	0			0	0				0	0				1250	1250				0	0
882.5	0	0			0	0				0	0				1208	1208				0	0
883.5	0	0			0	0				0	0				1167	1167				0	0
884.5	0	0			0	0				0	0				1126	1126				0	0
885.5	0	0			0	0				0	0				1086	1086				0	0
886.5	0	0			0	0				0	0				1045	1045				0	0
887.5	0	0			0	0				0	0				1005	1005				0	0
888.5	0	0			0	0				0	0				966	966				0	0
889.5	0	0			0	0				0	0				927	927				0	0
890.5	0	0			0	0				0	0				889	889				0	0
891.5	0	0			0	0				0	0				852	852				0	0
892.5	0	0			0	0				0	0				815	815				0	0
893.5	0	0			0	0				0	0				779	779				0	0
894.5	0	0			0	0				0	0				744	744				0	0
895.5	0	0			0	0				0	0				710	710				0	0
896.5	0	0			0	0				0	0				676	676				0	0
897.5	0	0			0	0				0	0				644	644				0	0
898.5	0	0			0	0				0	0				612	612				0	0
899.5	0	0			0	0				0	0				582	582				0	0
900.5	0	0			0	0				0	0				552	552				0	0
901.5	0	0			0	0				0	0				524	524				0	0
902.5	0	0			0	0				0	0				496	496				0	0
903.5	0	0			0	0				1	1				469	469				0	0
904.5	0	0			0	0				1	1				444	444				0	0
905.5	0	0			0	0				2	2				419	419				0	0
906.5	0	0			0	0				2	2				395	395				0	0
907.5	0	0			0	0				3	3				372	372				0	0
908.5	0	0			0	0				3	3				351	351				0	0
909.5	0	0			0	0				4	4				330	330				0	0
910.5	0	0			0	0				5	5				310	310				0	0
911.5	0	0			0	0				6	6				291	291				0	0
912.5	0	0			0	0				7	7				273	273				0	0
913.5	0	0			0	0				8	8				256	256				0	0
914.5	0	0			0	0				10	10				239	239				0	0
915.5	0	0			0	0				12	12				224	224				0	0
916.5	0	0			0	0				14	14				209	209				0	0
917.5	0	0			0	0				17	17				195	195				0	0
918.5	0	0			0	0				20	20				182	182				0	0
919.5	0	0			0	0				24	24				169	169				0	0
920.5	0	0			0	0				28	28				157	157				0	0
921.5	0	0			0	0				33	33				146	146				0	0
922.5	0	0			0	0				39	39				136	136				0	0
923.5	0	0			0	0				46	46				126	126				0	0
924.5	0	0			0	0				54	54				117	117				0	0
925.5	0	0			0	0				63	63				108	108				0	0
926.5	0	0			0	0				73	73				100	100				0	0
927.5	0	0			0	0				85	85				92	92				0	0
928.5	0	0			0	0				98	98				85	85				0	0
929.5	0	0			0	0				114	114				79	79				0	0
930.5	0	0			0	0				131	131				73	73				0	0
931.5	0	0			0	0				150	150				67	67				0	0
932.5	0	0			0	0				172	172				61	61				0	0
933.5	0	0			0	0				196	196				56	56				0	0
934.5	0	0			0	0				223	223				52	52				0	0
935.5	0	0			0	0				253	253				48	48				0	0
936.5	0	0			0	0				286	286				44	44				0	0
937.5	0	0			0	0				323	323				40	40				0	0
938.5	0	0			0	0				363	363				36	36				0	0
939.5	0	0			0	0				408	408				33	33				0	0
940.5	0	0			0	0				456	456				30	30				0	0
941.5	0	0			0	0				509	509				28	28				0	0
942.5	0	0			0	0				567	567				25	25				0	0
943.5	0	0			0	0				629	629				23	23				0	0
944.5	0	0			0	0				697	697				21	21				0	0
945.5	0	0			0	0				769	769				19	19				0	0
946.5	0	0			0	0				847	847				17	17				0	0
947.5	0	0			0	0				930	930				16	16				0	0
948.5	0	0			0	0				1018	1018				14	14				0	0
949.5	0	0			0	0				1112	1112				13	13				0	0
950.5	0	0			0	0				1211	1211				12	12				0	0
951.5	0	0			0	0				1315	1315				10	10				0	0
952.5	0	0			0	0				1425	1425				9	9				0	0
953.5	0	0			0	0				1540	1540				9	9				0	0
954.5	0	0			0	0				1659	1659				8	8				0	0
955.5	0	0			0	0				1783	1783				7	7				0	0
956.5	0	0			0	0				1912	1912				6	6				0	0
957.5	0	0			0	0				2044	2044				6	6				0	0
958.5	0	0			0	0				2179	2179				5	5				0	0
959.5	0	0			0	0				2317	2317				5	5				0	0
960.5	0	0			0	0				2458	2458				4	4				0	0
961.5	0	0			0	0				2600	2600				4	4				0	0
962.5	0	0			0	0				2743	2743				3	3				0	0
963.5	0	0			0	0				2887	2887				3	3				0	0
964.5	0	0			0	0				3030	3030				3	3				0	0
965.5	0	0			0	0				3172	3172				2	2				0	0
966.5	0	0			0	0				3312	3312				2	2				0	0
967.5	0	0			0	0				3450	3450				2	2				0	0
968.5	0	0			0	0				3584	3584				2	2				0	0
969.5	0	0			0	0				3713	3713				1	1				0	0
970.5	0	0			0	0				3837	3837				1	1				0	0
971.5	0	0			0	0				3956	3956				1	1				0	0
972.5	0	0			0	0				4067	4067				1	1				0	0
973.5	0	0			0	0				4171	4171				0	0				0	0
974.5	0	0			0	0				4267	4267				0	0				0	0
975.5	0	0			0	0				4354	4354				0	0				0	0
976.5	0	0			0	0				4431	4431				0	0				0	0
977.5	0	0			0	0				4499	4499				0	0				0	0
978.5	0	0			0	0				4556	4556				0	0				0	0
979.5	0	0			0	0				4602	4602				0	0				0	0
980.5	0	0			0	0				4636	4636				0	0				0	0
981.5	0	0			0	0				4660	4660				0	0				0	0
982.5	0	0			0	0				4672	4672				0	0				0	0
983.5	0	0			0	0				4672	4672				0	0				0	0
984.5	0	0			0	0				4661	4661				0	0				0	0
985.5	0	0			0	0				4638	4638				0	0				0	0
986.5	0	0			0	0				4604	4604				0	0				0	0
987.5	0	0			0	0				4558	4558				0	0				0	0
988.5	0	0			0	0				4503	4503				0	0				0	0
989.5	0	0			0	0				4437	4437				0	0				0	0
990.5	0	0			0	0				4361	4361				0	0				0	0
991.5	0	0			0	0				4276	4276				0	0				0	0
992.5	0	0			0	0				4182	4182				0	0				0	0
993.5	0	0			0	0				4081	4081				0	0				0	0
994.5	0	0			0	0				3972	3972				0	0				0	0
995.5	0	0			0	0				3857	3857				0	0				0	0
996.5	0	0			0	0				3736	3736				0	0				0	0
997.5	0	0			0	0				3610	3610				0	0				0	0
998.5	0	0			0	0				3480	3480				0	0				0	0
999.5	0	0			0	0				3347	3347				0	0				0	0
DNA content used in Figure 2
Control	234.129
3D Microplate	163.481
10 min	227.673
30 min	230.014
60 min	252.178
