# Supplementary material for: Acoustofluidic Interfaces for the Mechanobiological Secretome of MSCs
Source: Nat Commun. 2023 Nov 22;14:7639. doi: 10.1038/s41467-023-43239-6 (PMC10665559; doi:10.1038/s41467-023-43239-6)
Supplement: Supplementary file 4 — Source data [file 41467_2023_43239_MOESM4_ESM.zip › Source data/Source data Fig.1.xlsx]

## Sheet: Sheet1
Figure 1e
	TCPs				Control				3D Microplate				10 min				30 min				60 min
1 day	145.595	112.736	149.262	172.594	113.506	175.981	114.903	128.658	115.087	136.139	95.8647	93.3708	145.988	123.808	134.971	137.889	96.5634	163.358	130.366	123.767	123.767	125.103	136.655	160.507
4 days	237.232	219.091	261.227	237.752	252.205	199.487	236.359	248.436	165.174	174.971	142.734	171.044	227.552	206.269	266.184	210.686	228.25	196.988	201.44	293.377	257.774	229.367	298.049	223.523
